# Supplementary material for: Bis(1,1,2,2-tetramethyldiphosphane-1,2-dithione-κ2 S,S′)gold(I) trifluoro­methane­sulfonate
Source: Acta Crystallogr Sect E Struct Rep Online. 2010 Jul 31;66(Pt 8):m1026. doi: 10.1107/S1600536810029326 (PMC3007517; doi:10.1107/S1600536810029326)
Supplement: Supplementary file 1 [file e-66-m1026-sup1.cif]

##############################################################################
###                                                                        ###
###        Electronic paper (Acta Crystallographica Section E)             ###
###                                                                        ###
##############################################################################
#                                                                            #
# This CIF contains the data in a paper accepted for publication in Acta     #
# Crystallographica Section E. It conforms to the requirements of Notes      #
# for Authors for Section E, and has been peer reviewed under the auspices   #
# of the IUCr Commission on Journals.                                        #
#                                                                            #
# Full details of the Crystallographic Information File format               #
# are given in the paper "The Crystallographic Information File (CIF):       #
# a New Standard Archive File for Crystallography" by S. R. Hall, F. H.      #
# Allen and I. D. Brown [Acta Cryst. (1991), A47, 655-685].                  #
#                                                                            #
# The current version of the core CIF dictionary is obtainable from          #
# ftp://ftp.iucr.org/pub/cif_core.dic. The current version number is 2.4.    #
#                                                                            #
# Software is freely available for graphical display of the structure(s) in  #
# this CIF.  For information consult the CIF home page http://www.iucr.org/  #
# cif/home.html                                                              #
#                                                                            #
# This file may be used for bona fide research purposes within the           #
# scientific community so long as proper attribution is given to the journal # 
# article from which it was obtained.                                        #
#                                                                            #
##############################################################################
                                             
data_I
_audit_creation_method     SHELXL-97
_chemical_name_systematic
;
Bis(1,1,2,2-tetramethyldiphosphane-1,2-dithione-\k^2^<i>S</i>,<i>S</i>')gold(I)
trifluoromethanesulfonate
;
_chemical_name_common
                         'Bis(tetramethyldiphosphine disulfide)gold(I) triflate'
_chemical_formula_moiety     'C8 H24 Au P4 S4, C F3 O3 S'
_chemical_formula_sum     'C9 H24 Au F3 O3 P4 S5'
_chemical_formula_iupac     '[Au (C4 H12 P2 S2)2] (C F3 O3 S)'
_chemical_formula_weight     718.43
_chemical_melting_point     458
_symmetry_cell_setting     monoclinic
_symmetry_space_group_name_H-M     'P 21/c'
_symmetry_space_group_name_Hall     '-P 2ybc'
loop_
    _symmetry_equiv_pos_as_xyz
    'x, y, z'
    '-x, y+1/2, -z+1/2'
    '-x, -y, -z'
    'x, -y-1/2, z-1/2'
_cell_length_a     13.0115(10)
_cell_length_b     12.6797(10)
_cell_length_c     14.2892(11)
_cell_angle_alpha     90.00
_cell_angle_beta     90.8000(10)
_cell_angle_gamma     90.00
_cell_volume     2357.2(3)
_cell_formula_units_Z     4
_cell_measurement_reflns_used     7735
_cell_measurement_theta_min     2.646
_cell_measurement_theta_max     26.410
_cell_measurement_temperature     100(2)
_exptl_crystal_description     plate
_exptl_crystal_colour     colourless
_exptl_crystal_size_max     0.22
_exptl_crystal_size_mid     0.17
_exptl_crystal_size_min     0.10
_exptl_crystal_density_diffrn     2.024
_exptl_crystal_density_meas     ?
_exptl_crystal_density_method     'not measured'
_exptl_crystal_F_000     1392
_exptl_absorpt_coefficient_mu     6.986
_exptl_absorpt_correction_type     multi-scan
_exptl_absorpt_process_details     '(SADABS; Bruker, 2002)'
_exptl_absorpt_correction_T_min     0.331
_exptl_absorpt_correction_T_max     0.542
_exptl_special_details
;
;
_diffrn_ambient_temperature     100(2)
_diffrn_radiation_type     MoK\a
_diffrn_radiation_wavelength     0.71073
_diffrn_radiation_source     'fine-focus sealed tube'
_diffrn_radiation_monochromator     graphite
_diffrn_measurement_device_type     'Bruker APEX CCD area detector'
_diffrn_measurement_method     \w-scans
_diffrn_detector_area_resol_mean     ?
_diffrn_reflns_number     13530
_diffrn_reflns_av_R_equivalents     0.0251
_diffrn_reflns_av_sigmaI/netI     0.0290
_diffrn_reflns_theta_min     2.15
_diffrn_reflns_theta_max     26.42
_diffrn_reflns_theta_full     26.42
_diffrn_measured_fraction_theta_max     0.991
_diffrn_measured_fraction_theta_full     0.991
_diffrn_reflns_limit_h_min     -15
_diffrn_reflns_limit_h_max     16
_diffrn_reflns_limit_k_min     -15
_diffrn_reflns_limit_k_max     15
_diffrn_reflns_limit_l_min     -16
_diffrn_reflns_limit_l_max     17
_diffrn_standards_number     0
_diffrn_standards_interval_count     ?
_diffrn_standards_interval_time     ?
_diffrn_standards_decay_%     ?
_refine_special_details
;
Refinement of <i>F</i>^2^ against ALL reflections. The weighted <i>R</i>-factor
<i>wR</i> and goodness of fit <i>S</i> are based on <i>F</i>^2^, conventional
<i>R</i>-factors <i>R</i> are based on <i>F</i>, with <i>F</i> set to zero for
negative <i>F</i>^2^. The threshold expression of <i>F</i>^2^ >
2\s(<i>F</i>^2^) is used only for calculating <i>R</i>-factors(gt) <i>etc</i>.
and is not relevant to the choice of reflections for refinement.
<i>R</i>-factors based on <i>F</i>^2^ are statistically about twice as large
as those based on <i>F</i>, and <i>R</i>- factors based on ALL data will be
even larger.
;
_reflns_number_total     4790
_reflns_number_gt     4513
_reflns_threshold_expression     I>2\s(I)
_refine_ls_structure_factor_coef     Fsqd
_refine_ls_matrix_type     full
_refine_ls_R_factor_all     0.0229
_refine_ls_R_factor_gt     0.0210
_refine_ls_wR_factor_gt     0.0509
_refine_ls_wR_factor_ref     0.0517
_refine_ls_goodness_of_fit_ref     1.047
_refine_ls_restrained_S_all     1.047
_refine_ls_number_reflns     4790
_refine_ls_number_parameters     234
_refine_ls_number_restraints     0
_refine_ls_hydrogen_treatment     constr
_refine_ls_weighting_scheme     calc
_refine_ls_weighting_details
                 'calc w=1/[\s^2^(Fo^2^)+(0.0282P)^2^] where P=(Fo^2^+2Fc^2^)/3'
_atom_sites_solution_hydrogens     geom
_atom_sites_solution_primary     direct
_atom_sites_solution_secondary     difmap
_refine_ls_shift/su_max     0.002
_refine_ls_shift/su_mean     0.000
_refine_diff_density_max     1.100
_refine_diff_density_min     -0.627
_refine_ls_extinction_method     none
_refine_ls_extinction_coef     ?
loop_
    _atom_type_symbol
    _atom_type_description
    _atom_type_scat_dispersion_real
    _atom_type_scat_dispersion_imag
    _atom_type_scat_source
    'C' 'C' 0.0033 0.0016
                         'International Tables Vol C Tables 4.2.6.8 and 6.1.1.4'
    'H' 'H' 0.0000 0.0000
                         'International Tables Vol C Tables 4.2.6.8 and 6.1.1.4'
    'N' 'N' 0.0061 0.0033
                         'International Tables Vol C Tables 4.2.6.8 and 6.1.1.4'
    'O' 'O' 0.0106 0.0060
                         'International Tables Vol C Tables 4.2.6.8 and 6.1.1.4'
    'F' 'F' 0.0171 0.0103
                         'International Tables Vol C Tables 4.2.6.8 and 6.1.1.4'
    'P' 'P' 0.1023 0.0942
                         'International Tables Vol C Tables 4.2.6.8 and 6.1.1.4'
    'S' 'S' 0.1246 0.1234
                         'International Tables Vol C Tables 4.2.6.8 and 6.1.1.4'
    'Au' 'Au' -2.0133 8.8022
                         'International Tables Vol C Tables 4.2.6.8 and 6.1.1.4'
_computing_data_collection     'SMART (Bruker, 2002)'
_computing_cell_refinement     'SAINT (Bruker, 2003)'
_computing_data_reduction     'SAINT (Bruker, 2003)'
_computing_structure_solution     'SHELXS97 (Sheldrick, 2008)'
_computing_structure_refinement     'SHELXL97 (Sheldrick, 2008)'
_computing_molecular_graphics
                                'X-SEED (Barbour, 2001; Atwood & Barbour, 2003)'
_computing_publication_material
                                'X-SEED (Barbour, 2001; Atwood & Barbour, 2003)'
loop_
    _atom_site_type_symbol
    _atom_site_label
    _atom_site_fract_x
    _atom_site_fract_y
    _atom_site_fract_z
    _atom_site_U_iso_or_equiv
    _atom_site_adp_type
    _atom_site_calc_flag
    _atom_site_refinement_flags
    _atom_site_occupancy
    _atom_site_disorder_assembly
    _atom_site_disorder_group
    Au Au1 0.440979(8) 0.844393(8) 0.524100(8) 0.01389(5) Uani d . 1 . .
    S S1 0.52186(5) 0.92223(5) 0.65138(5) 0.01472(15) Uani d . 1 . .
    S S2 0.63626(6) 0.67687(6) 0.47459(5) 0.01673(15) Uani d . 1 . .
    S S3 0.35744(6) 0.82264(6) 0.38215(5) 0.01501(15) Uani d . 1 . .
    S S4 0.32851(6) 0.64875(6) 0.62763(6) 0.01872(17) Uani d . 1 . .
    P P1 0.64439(6) 0.82795(6) 0.67067(5) 0.01163(15) Uani d . 1 . .
    P P2 0.71405(5) 0.79124(6) 0.53285(5) 0.01190(15) Uani d . 1 . .
    P P3 0.29943(6) 0.67616(6) 0.39245(5) 0.01318(15) Uani d . 1 . .
    P P4 0.22373(6) 0.65658(5) 0.52912(6) 0.01294(16) Uani d . 1 . .
    C C11 0.7375(2) 0.8935(2) 0.7437(2) 0.0171(6) Uani d . 1 . .
    H H11A 0.7055 0.9144 0.8026 0.026 Uiso calc R 1 . .
    H H11B 0.7629 0.9564 0.7115 0.026 Uiso calc R 1 . .
    H H11C 0.7950 0.8456 0.7571 0.026 Uiso calc R 1 . .
    C C12 0.6124(2) 0.7039(2) 0.7218(2) 0.0164(6) Uani d . 1 . .
    H H12A 0.6746 0.6609 0.7284 0.025 Uiso calc R 1 . .
    H H12B 0.5624 0.6673 0.6814 0.025 Uiso calc R 1 . .
    H H12C 0.5826 0.7155 0.7835 0.025 Uiso calc R 1 . .
    C C21 0.7118(2) 0.9145(2) 0.4715(2) 0.0186(6) Uani d . 1 . .
    H H21A 0.7465 0.9684 0.5095 0.028 Uiso calc R 1 . .
    H H21B 0.6404 0.9357 0.4596 0.028 Uiso calc R 1 . .
    H H21C 0.7472 0.9067 0.4118 0.028 Uiso calc R 1 . .
    C C22 0.8470(2) 0.7616(2) 0.5572(2) 0.0186(6) Uani d . 1 . .
    H H22A 0.8827 0.7493 0.4983 0.028 Uiso calc R 1 . .
    H H22B 0.8516 0.6983 0.5964 0.028 Uiso calc R 1 . .
    H H22C 0.8790 0.8211 0.5903 0.028 Uiso calc R 1 . .
    C C31 0.3938(2) 0.5739(2) 0.3907(2) 0.0195(6) Uani d . 1 . .
    H H31A 0.3598 0.5051 0.3952 0.029 Uiso calc R 1 . .
    H H31B 0.4415 0.5828 0.4438 0.029 Uiso calc R 1 . .
    H H31C 0.4319 0.5776 0.3321 0.029 Uiso calc R 1 . .
    C C32 0.2097(3) 0.6538(2) 0.2981(2) 0.0213(7) Uani d . 1 . .
    H H32A 0.2420 0.6714 0.2386 0.032 Uiso calc R 1 . .
    H H32B 0.1490 0.6983 0.3066 0.032 Uiso calc R 1 . .
    H H32C 0.1890 0.5795 0.2976 0.032 Uiso calc R 1 . .
    C C41 0.1386(2) 0.7673(2) 0.5343(2) 0.0198(6) Uani d . 1 . .
    H H41A 0.0943 0.7683 0.4783 0.030 Uiso calc R 1 . .
    H H41B 0.1789 0.8326 0.5373 0.030 Uiso calc R 1 . .
    H H41C 0.0961 0.7617 0.5901 0.030 Uiso calc R 1 . .
    C C42 0.1452(2) 0.5404(2) 0.5155(2) 0.0219(7) Uani d . 1 . .
    H H42A 0.1006 0.5331 0.5699 0.033 Uiso calc R 1 . .
    H H42B 0.1894 0.4781 0.5108 0.033 Uiso calc R 1 . .
    H H42C 0.1028 0.5468 0.4586 0.033 Uiso calc R 1 . .
    F F1 1.09451(13) 0.54274(14) 0.87757(13) 0.0238(4) Uani d . 1 . .
    F F2 0.93924(14) 0.50519(17) 0.91581(15) 0.0390(5) Uani d . 1 . .
    F F3 1.00332(15) 0.43955(15) 0.79097(16) 0.0387(5) Uani d . 1 . .
    C C1 0.9995(2) 0.5259(2) 0.8438(2) 0.0202(6) Uani d . 1 . .
    S S5 0.95244(6) 0.63932(6) 0.77742(6) 0.01722(16) Uani d . 1 . .
    O O1 1.02253(19) 0.64635(19) 0.70158(18) 0.0325(6) Uani d . 1 . .
    O O2 0.95933(18) 0.72418(18) 0.84446(16) 0.0319(6) Uani d . 1 . .
    O O3 0.84886(15) 0.60862(18) 0.75253(16) 0.0268(5) Uani d . 1 . .
loop_
    _atom_site_aniso_label
    _atom_site_aniso_U_11
    _atom_site_aniso_U_22
    _atom_site_aniso_U_33
    _atom_site_aniso_U_12
    _atom_site_aniso_U_13
    _atom_site_aniso_U_23
    Au1 0.01265(7) 0.01445(7) 0.01452(7) 0.00035(4) -0.00187(5) -0.00070(4)
    S1 0.0147(3) 0.0143(3) 0.0151(4) 0.0019(3) -0.0008(3) -0.0025(3)
    S2 0.0184(4) 0.0175(3) 0.0142(4) -0.0030(3) -0.0009(3) -0.0036(3)
    S3 0.0163(4) 0.0145(3) 0.0142(4) -0.0032(3) -0.0027(3) 0.0017(3)
    S4 0.0183(4) 0.0235(4) 0.0142(4) -0.0013(3) -0.0033(3) 0.0026(3)
    P1 0.0115(3) 0.0131(3) 0.0103(4) -0.0004(3) -0.0005(3) -0.0008(3)
    P2 0.0123(3) 0.0125(3) 0.0110(4) 0.0006(3) 0.0008(3) 0.0003(3)
    P3 0.0140(4) 0.0139(3) 0.0117(4) -0.0026(3) -0.0002(3) -0.0004(3)
    P4 0.0131(4) 0.0129(4) 0.0129(4) -0.0014(3) 0.0009(3) 0.0009(3)
    C11 0.0150(14) 0.0216(15) 0.0146(15) -0.0046(12) -0.0016(12) -0.0025(12)
    C12 0.0189(15) 0.0147(14) 0.0155(15) 0.0012(12) -0.0007(12) 0.0027(11)
    C21 0.0233(15) 0.0163(15) 0.0163(16) -0.0004(12) 0.0040(13) 0.0026(12)
    C22 0.0131(14) 0.0243(16) 0.0184(16) 0.0014(12) -0.0024(12) -0.0010(13)
    C31 0.0221(15) 0.0149(15) 0.0217(16) -0.0003(12) 0.0065(13) 0.0006(12)
    C32 0.0255(18) 0.0246(18) 0.0138(16) -0.0068(12) -0.0049(14) -0.0019(12)
    C41 0.0213(15) 0.0192(16) 0.0189(16) 0.0045(12) 0.0036(13) 0.0019(12)
    C42 0.0205(16) 0.0228(16) 0.0225(17) -0.0074(13) 0.0000(13) 0.0009(13)
    F1 0.0159(9) 0.0270(10) 0.0282(10) 0.0025(7) -0.0078(8) -0.0023(8)
    F2 0.0261(11) 0.0484(13) 0.0425(13) 0.0023(9) 0.0034(9) 0.0292(11)
    F3 0.0340(11) 0.0209(10) 0.0605(15) 0.0079(8) -0.0227(10) -0.0133(10)
    C1 0.0150(14) 0.0191(15) 0.0263(17) 0.0015(12) -0.0048(13) 0.0015(13)
    S5 0.0147(4) 0.0196(4) 0.0174(4) 0.0021(3) 0.0008(3) 0.0052(3)
    O1 0.0239(13) 0.0513(17) 0.0226(14) 0.0040(10) 0.0080(11) 0.0127(11)
    O2 0.0419(15) 0.0237(13) 0.0302(14) 0.0075(11) -0.0031(11) -0.0039(10)
    O3 0.0164(11) 0.0299(13) 0.0339(14) 0.0012(9) -0.0052(10) 0.0097(11)
_geom_special_details
;
All e.s.d.'s (except the e.s.d. in the dihedral angle between two l.s. planes)
are estimated using the full covariance matrix. The cell e.s.d.'s are taken
into account individually in the estimation of e.s.d.'s in distances, angles
and torsion angles; correlations between e.s.d.'s in cell parameters are only
used when they are defined by crystal symmetry. An approximate (isotropic)
treatment of cell e.s.d.'s is used for estimating e.s.d.'s involving l.s.
planes.
;
loop_
    _geom_bond_atom_site_label_1
    _geom_bond_atom_site_label_2
    _geom_bond_site_symmetry_2
    _geom_bond_distance
    _geom_bond_publ_flag
    Au1 S1 . 2.3099(7) y
    Au1 S2 . 3.3939(8) y
    Au1 S3 . 2.3044(7) y
    Au1 S4 . 3.2472(8) y
    S1 P1 . 2.0086(10) no
    S2 P2 . 1.9486(10) no
    S3 P3 . 2.0110(10)
                     no
    S4 P4 . 1.9483(12) no
    P1 P2 . 2.2285(10) no
    P1 C11 . 1.793(3) no
    P1 C12 . 1.786(3) no
    P2 C21 . 1.792(3) no
    P2 C22 . 1.799(3) no
    P3 P4 . 2.2135(11) no
    P3 C31 . 1.787(3) no
    P3 C32 . 1.793(3) no
    P4 C41 . 1.791(3) no
    P4 C42 . 1.802(3) no
    C11 H11A . 0.9800 no
    C11 H11B . 0.9800 no
    C11 H11C . 0.9800 no
    C12 H12A . 0.9800 no
    C12 H12B . 0.9800 no
    C12 H12C . 0.9800 no
    C21 H21A . 0.9800 no
    C21 H21B . 0.9800 no
    C21 H21C . 0.9800 no
    C22 H22A . 0.9800 no
    C22 H22B . 0.9800 no
    C22 H22C . 0.9800 no
    C31 H31A . 0.9800 no
    C31 H31B . 0.9800 no
    C31 H31C . 0.9800 no
    C32 H32A . 0.9800 no
    C32 H32B . 0.9800 no
    C32 H32C . 0.9800 no
    C41 H41A . 0.9800 no
    C41 H41B . 0.9800 no
    C41 H41C . 0.9800 no
    C42 H42A . 0.9800 no
    C42 H42B . 0.9800 no
    C42 H42C . 0.9800 no
    F1 C1 . 1.338(3) no
    F2 C1 . 1.329(4) no
    F3 C1 . 1.331(4) no
    C1 S5 . 1.823(3) no
    S5 O1 . 1.429(2) no
    S5 O2 . 1.443(2) no
    S5 O3 . 1.443(2) no
loop_
    _geom_angle_atom_site_label_1
    _geom_angle_atom_site_label_2
    _geom_angle_atom_site_label_3
    _geom_angle_site_symmetry_1
    _geom_angle_site_symmetry_3
    _geom_angle
    _geom_angle_publ_flag
    S1 Au1 S2 . . 95.59(2) no
    S1 Au1 S3 . . 161.49(3) no
    S1 Au1 S4 . . 99.84(2) no
    S2 Au1 S3 . . 94.99(2) no
    S2 Au1 S4 . . 87.73(2) no
    S3 Au1 S4 . . 95.71(2) no
    P1 S1 Au1 . . 101.88(4) no
    P2 S2 Au1 . . 80.28(3) no
    P3 S3 Au1 . . 102.65(4) no
    P4 S4 Au1 . . 86.97(3) no
    S1 P1 P2 . . 109.57(4) no
    S2 P2 P1 . . 108.53(4) no
    C11 P1 S1 . . 109.42(10) no
    C11 P1 P2 . . 109.37(10) no
    C12 P1 S1 . . 113.03(10) no
    C12 P1 C11 . . 109.26(14) no
    C12 P1 P2 . . 106.10(10)
                           no
    C21 P2 C22 . . 106.63(14) no
    C21 P2 S2 . . 115.78(11) no
    C21 P2 P1 . . 104.25(10) no
    C22 P2 S2 . . 114.80(11) no
    C22 P2 P1 . . 105.92(10) no
    S3 P3 P4 . . 109.89(4) no
    S4 P4 P3 . . 109.13(5) no
    C31 P3 S3 . . 114.25(10) no
    C31 P3 C32 . . 108.39(15) no
    C31 P3 P4 . . 104.20(10)
                           no
    C32 P3 S3 . . 109.38(10) no
    C32 P3 P4 . . 110.63(11) no
    C41 P4 S4 . . 115.93(11) no
    C42 P4 S4 . . 115.23(11) no
    C41 P4 P3 . . 103.38(10) no
    C41 P4 C42 . . 107.16(16) no
    C42 P4 P3 . . 104.80(11) no
    P1 C11 H11A . . 109.5 no
    P1 C11 H11B . . 109.5 no
    H11A C11 H11B . . 109.5 no
    P1 C11 H11C . . 109.5 no
    H11A C11 H11C . . 109.5 no
    H11B C11 H11C . . 109.5 no
    P1 C12 H12A . . 109.5 no
    P1 C12 H12B . . 109.5 no
    H12A C12 H12B . . 109.5 no
    P1 C12 H12C . . 109.5 no
    H12A C12 H12C . . 109.5 no
    H12B C12 H12C . . 109.5 no
    P2 C21 H21A . . 109.5 no
    P2 C21 H21B . . 109.5 no
    H21A C21 H21B . . 109.5 no
    P2 C21 H21C . . 109.5 no
    H21A C21 H21C . . 109.5 no
    H21B C21 H21C . . 109.5 no
    P2 C22 H22A . . 109.5 no
    P2 C22 H22B . . 109.5 no
    H22A C22 H22B . . 109.5 no
    P2 C22 H22C . . 109.5 no
    H22A C22 H22C . . 109.5 no
    H22B C22 H22C . . 109.5 no
    P3 C31 H31A . . 109.5 no
    P3 C31 H31B . . 109.5 no
    H31A C31 H31B . . 109.5 no
    P3 C31 H31C . . 109.5 no
    H31A C31 H31C . . 109.5 no
    H31B C31 H31C . . 109.5 no
    P3 C32 H32A . . 109.5 no
    P3 C32 H32B . . 109.5 no
    H32A C32 H32B . . 109.5 no
    P3 C32 H32C . . 109.5 no
    H32A C32 H32C . . 109.5 no
    H32B C32 H32C . . 109.5 no
    P4 C41 H41A . . 109.5 no
    P4 C41 H41B . . 109.5 no
    H41A C41 H41B . . 109.5 no
    P4 C41 H41C . . 109.5 no
    H41A C41 H41C . . 109.5 no
    H41B C41 H41C . . 109.5 no
    P4 C42 H42A . . 109.5 no
    P4 C42 H42B . . 109.5 no
    H42A C42 H42B . . 109.5 no
    P4 C42 H42C . . 109.5 no
    H42A C42 H42C . . 109.5 no
    H42B C42 H42C . . 109.5 no
    F1 C1 F2 . . 107.7(3) no
    F1 C1 F3 . . 107.1(2) no
    F2 C1 F3 . . 107.6(3) no
    F1 C1 S5 . . 111.4(2) no
    F2 C1 S5 . . 111.2(2) no
    F3 C1 S5 . . 111.6(2) no
    O1 S5 O2 . . 115.00(16) no
    O1 S5 O3 . . 115.71(15) no
    O2 S5 O3 . . 114.47(15) no
    O1 S5 C1 . . 103.30(14) no
    O2 S5 C1 . . 103.04(15) no
    O3 S5 C1 . . 102.80(14) no
loop_
    _geom_torsion_atom_site_label_1
    _geom_torsion_atom_site_label_2
    _geom_torsion_atom_site_label_3
    _geom_torsion_atom_site_label_4
    _geom_torsion_site_symmetry_1
    _geom_torsion_site_symmetry_2
    _geom_torsion_site_symmetry_3
    _geom_torsion_site_symmetry_4
    _geom_torsion
    _geom_torsion_publ_flag
    S3 Au1 S1 P1 . . . . -134.62(7) no
    S4 Au1 S1 P1 . . . . 78.61(4) no
    S2 Au1 S1 P1 . . . . -10.05(4) no
    S3 Au1 S2 P2 . . . . 136.79(3) no
    S1 Au1 S2 P2 . . . . -28.00(4) no
    S4 Au1 S2 P2 . . . . -127.67(3) no
    S1 Au1 S3 P3 . . . . -163.26(7) no
    S4 Au1 S3 P3 . . . . -16.12(4) no
    S2 Au1 S3 P3 . . . . 72.08(4) no
    S3 Au1 S4 P4 . . . . -18.69(4) no
    S1 Au1 S4 P4 . . . . 151.24(3) no
    S2 Au1 S4 P4 . . . . -113.48(3) no
    Au1 S1 P1 C12 . . . . -74.47(11) no
    Au1 S1 P1 C11 . . . . 163.53(10) no
    Au1 S1 P1 P2 . . . . 43.62(5) no
    Au1 S2 P2 C21 . . . . -64.82(11) no
    Au1 S2 P2 C22 . . . . 170.20(11) no
    Au1 S2 P2 P1 . . . . 51.93(4) no
    C12 P1 P2 C21 . . . . 164.56(14) no
    C11 P1 P2 C21 . . . . -77.71(15) no
    S1 P1 P2 C21 . . . . 42.23(11) no
    C12 P1 P2 C22 . . . . -83.14(15) no
    C11 P1 P2 C22 . . . . 34.60(15) no
    S1 P1 P2 C22 . . . . 154.53(11) no
    C12 P1 P2 S2 . . . . 40.61(11) no
    C11 P1 P2 S2 . . . . 158.35(11) no
    S1 P1 P2 S2 . . . . -81.71(5) no
    Au1 S3 P3 C31 . . . . -69.84(12) no
    Au1 S3 P3 C32 . . . . 168.48(12) no
    Au1 S3 P3 P4 . . . . 46.85(5) no
    Au1 S4 P4 C41 . . . . -72.22(12) no
    Au1 S4 P4 C42 . . . . 161.49(12) no
    Au1 S4 P4 P3 . . . . 43.95(4) no
    C31 P3 P4 C41 . . . . 174.52(15) no
    C32 P3 P4 C41 . . . . -69.19(15) no
    S3 P3 P4 C41 . . . . 51.70(12) no
    C31 P3 P4 C42 . . . . -73.35(15) no
    C32 P3 P4 C42 . . . . 42.94(15) no
    S3 P3 P4 C42 . . . . 163.82(11) no
    C31 P3 P4 S4 . . . . 50.59(11) no
    C32 P3 P4 S4 . . . . 166.88(11) no
    S3 P3 P4 S4 . . . . -72.24(6) no
    F2 C1 S5 O1 . . . . -177.2(2) no
    F3 C1 S5 O1 . . . . -57.0(2) no
    F1 C1 S5 O1 . . . . 62.7(2) no
    F2 C1 S5 O3 . . . . -56.5(3) no
    F3 C1 S5 O3 . . . . 63.7(2) no
    F1 C1 S5 O3 . . . . -176.6(2) no
    F2 C1 S5 O2 . . . . 62.7(3) no
    F3 C1 S5 O2 . . . . -177.1(2) no
    F1 C1 S5 O2 . . . . -57.4(2) no
data_Global
_journal_data_validation_number     ?
_journal_date_recd_electronic     2010-07-06
_journal_date_accepted     2010-07-22
_journal_name_full     'Acta Crystallographica, Section E'
_journal_year     2010
_journal_volume     66
_journal_issue      8
_journal_page_first     m1026
_journal_page_last     m1026
_journal_paper_category     QM
_journal_coeditor_code     DN2589
_publ_contact_author_name     'Raubenheimer, Helgard G.'
_publ_contact_author_address
;
Department of Chemistry and Polymer Science,
 University of Stellenbosch,
 Private Bag X1, Matieland, 7602,
 South Africa
;
_publ_contact_author_email     hgr@sun.ac.za
_publ_contact_author_fax     27(21)808x3849
_publ_contact_author_phone     27(21)808x3850
_publ_section_title
;
Bis(1,1,2,2-tetramethyldiphosphane-1,2-dithione-\k^2^<i>S</i>,<i>S</i>')gold(I)
trifluoromethanesulfonate
;
loop_
    _publ_author_name
    _publ_author_address
    'Strasser, Christoph E.'
;
Department of Chemistry and Polymer Science,
 University of Stellenbosch,
 Private Bag X1, Matieland, 7602,
 South Africa
;
    'Cronje, Stephanie'
;
Department of Chemistry and Polymer Science,
 University of Stellenbosch,
 Private Bag X1, Matieland, 7602,
 South Africa
;
    'Raubenheimer^*^, Helgard G.'
;
Department of Chemistry and Polymer Science,
 University of Stellenbosch,
 Private Bag X1, Matieland, 7602,
 South Africa
;
