# Supplementary material for: Bis(1,1,2,2-tetramethyldiphosphane-1,2-dithione-κ2 S,S′)gold(I) trifluoro­methane­sulfonate
Source: Acta Crystallogr Sect E Struct Rep Online. 2010 Jul 31;66(Pt 8):m1026. doi: 10.1107/S1600536810029326 (PMC3007517; doi:10.1107/S1600536810029326)
Supplement: Supplementary file 2 [file e-66-m1026-Isup2.hkl]

# 
# h,k,l, Fc-squared, Fo-squared, sigma(Fo-squared) and status flag 
# 
data_I
_shelx_title 'I in P 21/c' 
_shelx_refln_list_code          4 
_shelx_F_calc_maximum      412.17 
_exptl_crystal_F_000      1392.00 
_reflns_d_resolution_high  0.7985 
 
loop_ 
 _symmetry_equiv_pos_as_xyz 
 'x, y, z' 
 '-x, y+1/2, -z+1/2' 
 '-x, -y, -z' 
 'x, -y-1/2, z-1/2' 
 
_cell_length_a    13.0115 
_cell_length_b    12.6797 
_cell_length_c    14.2892 
_cell_angle_alpha  90.000 
_cell_angle_beta   90.800 
_cell_angle_gamma  90.000 
 
_shelx_F_squared_multiplier     1.000 
 
loop_ 
 _refln_index_h 
 _refln_index_k 
 _refln_index_l 
 _refln_F_squared_calc 
 _refln_F_squared_meas 
 _refln_F_squared_sigma 
 _refln_observed_status 
   2   0   0    26917.87    27688.12    584.72 o 
   3   0   0    16265.73    17543.81    385.17 o 
   4   0   0       10.59       -7.44     17.30 o 
   5   0   0     1912.90     1782.02     71.82 o 
   6   0   0      967.19      802.26     52.04 o 
   7   0   0    16314.40    16883.62    401.84 o 
   8   0   0    25589.20    24846.34    896.62 o 
   9   0   0    28555.67    25355.65   2512.54 o 
  10   0   0    39261.68    39985.92    896.98 o 
  11   0   0    11741.53    11124.25    601.95 o 
  12   0   0    11483.02    11192.47    468.60 o 
  13   0   0       27.39       57.71     67.08 o 
  14   0   0    19042.64    18938.61    723.34 o 
  15   0   0    15926.40    15936.95    645.27 o 
  16   0   0     3663.77     4197.16    277.05 o 
   1   1   0     7568.52     8087.58    113.38 o 
   2   1   0    20056.95    21850.73    269.21 o 
   3   1   0    14209.90    14669.64    209.43 o 
   4   1   0    64095.67    64817.56    921.82 o 
   5   1   0    29137.74    29498.99    416.39 o 
   6   1   0    29850.53    30802.61    439.22 o 
   7   1   0     8090.45     7689.23    157.47 o 
   8   1   0    11180.73    11149.09    184.26 o 
   9   1   0    11385.54    11156.71    237.55 o 
  10   1   0    33231.52    33284.27    536.75 o 
  11   1   0    12049.97    12211.68    234.14 o 
  12   1   0     8519.25     8410.20    212.26 o 
  13   1   0     7050.73     6937.15    244.06 o 
  14   1   0    16561.49    16150.16    454.47 o 
  15   1   0     5165.32     5302.35    220.01 o 
  16   1   0     4073.52     4222.85    214.82 o 
   0   2   0    64493.63    67084.13   1809.48 o 
   1   2   0    36949.01    40228.17    543.25 o 
   2   2   0     7748.42     8084.47    118.41 o 
   3   2   0     4745.31     5083.56     89.93 o 
   4   2   0     5533.69     5687.06     84.72 o 
   5   2   0      996.82     1010.47     29.13 o 
   6   2   0      187.76      209.30     16.55 o 
   7   2   0     2822.25     2656.64     82.61 o 
   8   2   0     5929.18     5850.82    127.30 o 
   9   2   0     2960.66     2935.58     99.84 o 
  10   2   0     8889.32     8783.26    210.47 o 
  11   2   0     1538.84     1407.78     64.20 o 
  12   2   0     6293.84     6170.90    204.98 o 
  13   2   0      769.92      890.67     91.41 o 
  14   2   0     4435.79     4500.62    195.12 o 
  15   2   0     6679.53     6862.09    257.78 o 
  16   2   0      480.43      621.08    167.54 o 
   1   3   0     2759.03     2885.48     56.84 o 
   2   3   0     3438.43     3655.44     61.96 o 
   3   3   0     5466.16     5691.78     99.85 o 
   4   3   0      941.48      864.98     29.21 o 
   5   3   0      186.17      223.40     41.88 o 
   6   3   0       32.58       90.72     13.88 o 
   7   3   0      351.03      397.14     23.32 o 
   8   3   0       34.39       27.44     13.05 o 
   9   3   0     2863.02     2821.35     74.85 o 
  10   3   0     2138.25     2206.55     70.80 o 
  11   3   0      855.81      868.76     45.12 o 
  12   3   0     3270.86     3213.32    118.15 o 
  13   3   0     1387.40     1352.89    106.97 o 
  14   3   0     3221.53     2955.18    265.33 o 
  15   3   0      240.99      274.49     68.49 o 
   0   4   0    98940.93   102165.50   2267.29 o 
   1   4   0    67257.30    70502.24   1255.60 o 
   2   4   0     6179.01     5989.45     96.06 o 
   3   4   0      571.20      589.23     37.82 o 
   4   4   0     2661.92     2874.08     59.06 o 
   5   4   0     4908.97     4551.03    113.77 o 
   6   4   0     2153.97     2330.18     78.34 o 
   7   4   0     3343.64     3326.09     74.66 o 
   8   4   0    20617.63    20040.27    305.45 o 
   9   4   0    25904.03    25608.03    424.00 o 
  10   4   0    19743.05    19279.76    337.00 o 
  11   4   0      972.23      901.10     65.35 o 
  12   4   0     1484.48     1450.11     82.78 o 
  13   4   0      754.06      730.93     87.00 o 
  14   4   0      910.57      971.30    100.29 o 
  15   4   0     5292.66     5009.05    212.44 o 
   1   5   0    26429.25    27711.31    514.78 o 
   2   5   0    48318.71    50744.10    692.29 o 
   3   5   0     7312.01     7070.75    118.06 o 
   4   5   0    52528.86    55025.69    755.38 o 
   5   5   0    62464.66    65875.46    905.28 o 
   6   5   0    37685.18    37738.75    535.27 o 
   7   5   0    27964.22    27862.48    407.18 o 
   8   5   0     3559.54     3344.50     88.65 o 
   9   5   0     3460.31     3176.31     93.79 o 
  10   5   0    16838.70    16211.14    293.19 o 
  11   5   0     6375.41     6398.84    242.66 o 
  12   5   0     8446.97     8682.37    225.01 o 
  13   5   0    10082.79    10581.72    330.09 o 
  14   5   0    14732.34    14710.31    427.66 o 
  15   5   0     1790.09     1695.57    186.61 o 
   0   6   0   133280.30   136455.95   3995.43 o 
   1   6   0    49373.98    51968.32    946.29 o 
   2   6   0     3685.75     3292.68     74.06 o 
   3   6   0     7717.76     8172.34    138.05 o 
   4   6   0     2578.40     2286.01     89.22 o 
   5   6   0     8241.31     7930.69    135.44 o 
   6   6   0     6547.66     6589.12    120.95 o 
   7   6   0     1012.56     1038.05     44.42 o 
   8   6   0    32964.73    32970.58    526.95 o 
   9   6   0    40969.67    40520.55    643.37 o 
  10   6   0    28370.37    28212.08    470.93 o 
  11   6   0     7644.60     7300.46    203.23 o 
  12   6   0     4709.06     4788.29    177.35 o 
  13   6   0      892.37      908.98     95.76 o 
  14   6   0     9846.57    10531.53    491.55 o 
  15   6   0    15623.99    17230.39    710.41 o 
   1   7   0    13121.53    13621.41    281.32 o 
   2   7   0      461.27      410.08     26.33 o 
   3   7   0     4289.85     4301.80     83.49 o 
   4   7   0     8732.97     8749.16    146.67 o 
   5   7   0    17070.99    17584.24    268.23 o 
   6   7   0    17276.69    17180.03    479.95 o 
   7   7   0     5853.81     5568.82    112.30 o 
   8   7   0       16.35       19.21     20.18 o 
   9   7   0     2140.40     1875.59     96.29 o 
  10   7   0     4141.88     4391.96    117.34 o 
  11   7   0     2234.57     2232.68     95.95 o 
  12   7   0      663.50      656.56     81.77 o 
  13   7   0     2720.56     2578.97    219.67 o 
  14   7   0     4458.50     5362.26    321.34 o 
   0   8   0    10145.49     9273.32    343.32 o 
   1   8   0    12762.15    12472.65    310.25 o 
   2   8   0     1316.12     1188.94     44.21 o 
   3   8   0     4962.21     5138.38    147.61 o 
   4   8   0     1309.35     1236.78     44.22 o 
   5   8   0      205.62      189.87     22.45 o 
   6   8   0     2043.01     1912.91     57.83 o 
   7   8   0      930.73      830.92     47.91 o 
   8   8   0     4262.71     4228.10    126.35 o 
   9   8   0        1.87       56.21     36.81 o 
  10   8   0     1443.62     1374.51     77.65 o 
  11   8   0     5468.83     5620.45    208.89 o 
  12   8   0      964.08      902.68     94.40 o 
  13   8   0       35.54       44.61     75.97 o 
  14   8   0     1992.49     2157.58    209.32 o 
   1   9   0    10268.77    10038.93    266.03 o 
   2   9   0    11259.00    11240.98    229.77 o 
   3   9   0     4907.41     5076.19    142.26 o 
   4   9   0    13299.36    12855.56    285.48 o 
   5   9   0     6844.26     6534.18    144.44 o 
   6   9   0    13806.10    13509.60    254.61 o 
   7   9   0     1901.81     1800.36     69.77 o 
   8   9   0     4671.14     4465.52    134.08 o 
   9   9   0        7.76      -19.35     26.88 o 
  10   9   0      970.30      970.53     70.37 o 
  11   9   0     1146.74     1274.08    103.28 o 
  12   9   0     3560.11     3841.46    220.32 o 
  13   9   0     1892.23     2339.10    212.40 o 
   0  10   0    45135.71    46191.20   1437.95 o 
   1  10   0    10135.05    10137.91    275.68 o 
   2  10   0    17062.06    16743.74    414.38 o 
   3  10   0     3903.98     3518.93    134.89 o 
   4  10   0      296.87      357.94     51.32 o 
   5  10   0     5636.73     5083.68    174.07 o 
   6  10   0     4114.72     4123.95    166.75 o 
   7  10   0     5515.95     5525.66    137.92 o 
   8  10   0    19490.46    20045.49    408.93 o 
   9  10   0    37211.29    38529.23    725.92 o 
  10  10   0    13657.20    14060.94    318.40 o 
  11  10   0      407.77      386.63     75.41 o 
  12  10   0      119.66      172.83     60.46 o 
   1  11   0    16058.53    15314.38    393.47 o 
   2  11   0    11829.85    11517.39    397.72 o 
   3  11   0     6484.96     6993.84    235.03 o 
   4  11   0    15964.78    15207.89    394.95 o 
   5  11   0    22782.94    22306.75    545.01 o 
   6  11   0    12005.14    11430.89    320.94 o 
   7  11   0     2934.73     2855.56    157.03 o 
   8  11   0       20.93       35.79     30.64 o 
   9  11   0     4032.81     4054.28    136.96 o 
  10  11   0     8892.84     9365.59    264.34 o 
  11  11   0     5703.12     6122.00    402.00 o 
   0  12   0    29589.08    30652.86   1016.23 o 
   1  12   0    26008.31    26725.54    637.26 o 
   2  12   0     2743.93     2711.25    126.47 o 
   3  12   0      590.45      565.29     66.95 o 
   4  12   0      167.92      185.76     47.37 o 
   5  12   0     1155.65     1082.36    108.54 o 
   6  12   0      121.96      138.80     46.79 o 
   7  12   0      182.08      177.94     51.23 o 
   8  12   0     3252.52     3047.18    145.81 o 
   9  12   0    10925.71    10846.19    373.31 o 
  10  12   0     6457.28     6654.82    241.18 o 
   1  13   0      589.63      601.80     73.31 o 
   2  13   0       19.78       35.55     39.02 o 
   3  13   0       31.73       75.99     40.20 o 
   4  13   0      189.35      170.67     48.56 o 
   5  13   0     4168.23     3943.65    167.26 o 
   6  13   0      944.01     1176.83    140.06 o 
   7  13   0      727.92      717.11     82.85 o 
   8  13   0     1554.39     1560.51    112.11 o 
   9  13   0     1206.97     1266.41    106.75 o 
   0  14   0     2896.53     2716.69    193.32 o 
   1  14   0      786.83      627.38     79.14 o 
   2  14   0     5539.42     5755.44    270.18 o 
   3  14   0     2288.86     2354.37    130.21 o 
   4  14   0     6254.90     6232.94    227.35 o 
   5  14   0       15.26       48.97     46.44 o 
   6  14   0     2576.75     2638.05    140.80 o 
   7  14   0     2645.40     2694.84    307.04 o 
   1  15   0     1350.60     1307.96    256.85 o 
   2  15   0     4337.08     4171.60    183.43 o 
   3  15   0     5693.82     5651.33    220.36 o 
   4  15   0    14068.34    14016.16    485.81 o 
   5  15   0     3254.33     2893.82    152.33 o 
 -16   1   1     3293.83     3365.17    172.59 o 
 -15   1   1     6672.79     6673.11    251.74 o 
 -14   1   1     3108.05     3308.14    163.15 o 
 -13   1   1     6104.48     6045.57    176.01 o 
 -12   1   1     1341.74     1300.91     64.72 o 
 -11   1   1     5455.91     5337.74    130.73 o 
 -10   1   1     4344.89     4079.27    125.50 o 
  -9   1   1      963.39      985.56     66.87 o 
  -8   1   1     1072.50     1033.75     48.03 o 
  -7   1   1    11927.09    11639.37    186.42 o 
  -6   1   1     6178.93     5789.02    102.84 o 
  -5   1   1      927.05      786.12     28.65 o 
  -4   1   1      562.85      516.99     19.76 o 
  -3   1   1      358.98      391.07     15.51 o 
  -2   1   1    75682.34    77834.80   1041.47 o 
  -1   1   1    15894.98    16751.13    252.19 o 
   0   1   1    38202.96    40282.89    713.34 o 
   1   1   1     9716.67    10615.42    148.19 o 
   2   1   1    25678.59    27250.51    373.50 o 
   3   1   1     7777.13     8136.63    116.03 o 
   4   1   1     8553.07     9136.68    152.94 o 
   5   1   1     3570.11     3635.72     77.14 o 
   6   1   1    11033.20    11553.43    199.41 o 
   7   1   1     6669.52     6273.33    127.23 o 
   8   1   1    35430.56    36733.24    575.68 o 
   9   1   1    13558.04    12821.72    258.69 o 
  10   1   1    11321.70    11453.67    245.28 o 
  11   1   1    13196.66    12518.63    278.37 o 
  12   1   1       46.10       48.99     42.50 o 
  13   1   1      520.97      418.74     69.94 o 
  14   1   1      627.88      615.13     85.48 o 
  15   1   1       69.72       42.03     50.42 o 
  16   1   1     2432.41     2453.10    155.08 o 
 -16   2   1      478.15      337.35     73.88 o 
 -15   2   1     6450.75     6499.31    245.38 o 
 -14   2   1     5656.49     5504.43    217.74 o 
 -13   2   1    20400.21    20280.16    426.84 o 
 -12   2   1    41374.00    41069.82    769.91 o 
 -11   2   1    49336.71    50248.26    790.70 o 
 -10   2   1      593.69      594.50     43.45 o 
  -9   2   1      987.08      921.65     48.62 o 
  -8   2   1     3493.20     3422.11     88.94 o 
  -7   2   1      270.78      322.03     22.55 o 
  -6   2   1     9198.39     9135.01    149.47 o 
  -5   2   1    22210.79    22100.85    358.59 o 
  -4   2   1   108003.50   111802.77   1342.60 o 
  -3   2   1   154446.44   158445.94   1887.96 o 
  -2   2   1    20405.71    21791.34    301.70 o 
  -1   2   1    15004.80    17119.21    237.44 o 
   0   2   1      153.37      146.47     19.04 o 
   1   2   1    42954.19    45973.40    620.68 o 
   2   2   1    38823.11    42333.19    574.30 o 
   3   2   1    56378.87    60106.04    811.95 o 
   4   2   1    43970.13    45137.08    618.69 o 
   5   2   1    18286.64    17576.42    229.38 o 
   6   2   1    20207.49    21097.22    275.46 o 
   7   2   1     7793.26     7228.74    126.87 o 
   8   2   1     1080.50     1186.84     37.95 o 
   9   2   1      564.48      541.00     61.97 o 
  10   2   1     6248.50     6034.11    117.07 o 
  11   2   1     8869.82     8990.30    218.27 o 
  12   2   1    33793.54    33195.59    795.30 o 
  13   2   1    15315.16    14934.39    715.91 o 
  14   2   1    20776.58    20470.39    547.20 o 
  15   2   1    10331.87    10324.11    336.78 o 
  16   2   1     2984.31     3372.17    220.32 o 
 -15   3   1    13990.01    14476.07    425.63 o 
 -14   3   1     7977.07     8105.74    404.18 o 
 -13   3   1     7046.13     6964.54    235.93 o 
 -12   3   1     5206.58     5007.26    113.89 o 
 -11   3   1    23199.50    22863.52    352.37 o 
 -10   3   1    25658.96    24974.13    368.06 o 
  -9   3   1     5236.29     5173.21    105.80 o 
  -8   3   1    10760.72    10418.15    171.50 o 
  -7   3   1    59668.07    61032.59    754.40 o 
  -6   3   1    35511.41    36105.25    457.29 o 
  -5   3   1    32608.06    32993.40    415.42 o 
  -4   3   1     7907.26     8530.63    134.81 o 
  -3   3   1    11710.65    11924.72    175.62 o 
  -2   3   1    98461.21   102557.08   1410.18 o 
  -1   3   1    79716.98    85922.92   1297.99 o 
   0   3   1    31659.36    32714.64    590.84 o 
   1   3   1    60670.54    63567.14    964.63 o 
   2   3   1    14539.55    15574.22    221.65 o 
   3   3   1    36676.08    39013.66    535.56 o 
   4   3   1     2111.92     2144.32     47.38 o 
   5   3   1     4766.97     4785.64    110.31 o 
   6   3   1     3164.17     2947.68     64.69 o 
   7   3   1    40380.18    40541.05    572.71 o 
   8   3   1    54905.67    56162.42    701.76 o 
   9   3   1    33842.65    32183.37    676.13 o 
  10   3   1    36166.80    36199.68    508.30 o 
  11   3   1    11582.58    11130.24    339.27 o 
  12   3   1      196.53      201.83     61.67 o 
  13   3   1     1673.52     1582.94    178.13 o 
  14   3   1     2205.01     2439.78    142.14 o 
  15   3   1     1139.93     1246.03    115.00 o 
 -15   4   1      493.74      457.29    107.01 o 
 -14   4   1      367.73      508.86     78.64 o 
 -13   4   1     7739.78     7692.02    209.44 o 
 -12   4   1    15497.02    15278.60    252.93 o 
 -11   4   1    19417.85    18972.53    296.34 o 
 -10   4   1      361.92      359.97     32.23 o 
  -9   4   1     1426.47     1348.32     50.58 o 
  -8   4   1       36.45       34.21     16.55 o 
  -7   4   1      295.92      331.40     25.55 o 
  -6   4   1     1437.37     1427.47     58.19 o 
  -5   4   1    15471.60    14911.19    224.53 o 
  -4   4   1    30412.60    31964.12    447.98 o 
  -3   4   1    87008.08    91531.69   1239.48 o 
  -2   4   1     7255.48     7379.59    130.63 o 
  -1   4   1     1295.93     1229.31     58.66 o 
   0   4   1     1521.44     1588.05     51.56 o 
   1   4   1      738.95      804.49     43.23 o 
   2   4   1    65593.52    70813.19    956.53 o 
   3   4   1    48434.39    51646.90    707.01 o 
   4   4   1    80505.98    86358.59   1172.18 o 
   5   4   1     3018.39     2655.86     61.84 o 
   6   4   1    12681.01    12315.95    194.41 o 
   7   4   1     8829.93     8911.36    152.66 o 
   8   4   1     7765.46     7475.66    136.85 o 
   9   4   1     6423.85     6584.28    141.44 o 
  10   4   1      193.17      238.75     31.75 o 
  11   4   1     5108.26     4970.22    149.30 o 
  12   4   1     9356.13     9336.80    404.67 o 
  13   4   1     7165.21     6903.67    503.83 o 
  14   4   1     9472.60     9329.48    309.64 o 
  15   4   1     8677.98     8433.20    295.23 o 
 -15   5   1      329.04      296.77    102.80 o 
 -14   5   1      489.25      625.71     84.69 o 
 -13   5   1       22.73       24.28     35.86 o 
 -12   5   1     1029.73     1003.82     61.61 o 
 -11   5   1     4041.14     3651.04    107.07 o 
 -10   5   1     1856.01     1846.73     88.80 o 
  -9   5   1       89.10      109.68     25.90 o 
  -8   5   1      957.92      933.29     54.67 o 
  -7   5   1     3185.28     2893.01     98.86 o 
  -6   5   1     7247.52     6700.37    163.15 o 
  -5   5   1     7504.71     7407.73    135.98 o 
  -4   5   1      534.90      552.95     25.62 o 
  -3   5   1       17.41       14.24     13.01 o 
  -2   5   1     1706.36     1765.33     45.26 o 
  -1   5   1      139.59      170.09     21.47 o 
   0   5   1     4790.28     4966.20    145.59 o 
   1   5   1      624.03      674.75     35.21 o 
   2   5   1     1340.00     1365.74     35.21 o 
   3   5   1      830.89      855.39     30.33 o 
   4   5   1       31.84       41.90     12.70 o 
   5   5   1     4970.55     5260.44    113.73 o 
   6   5   1       14.54       27.51     14.12 o 
   7   5   1      587.49      596.22     32.43 o 
   8   5   1     2493.60     2636.31     69.43 o 
   9   5   1     1735.52     1865.70     66.14 o 
  10   5   1     1486.56     1470.57     69.20 o 
  11   5   1       16.95       -8.98     27.82 o 
  12   5   1      998.85      918.17     91.78 o 
  13   5   1     2982.01     2900.20    303.48 o 
  14   5   1     1158.09     1101.20    107.10 o 
  15   5   1      169.07      148.40    107.25 o 
 -15   6   1      113.46       87.45     81.31 o 
 -14   6   1     1137.44     1136.66    163.10 o 
 -13   6   1     4794.35     5125.79    280.04 o 
 -12   6   1     1558.32     1431.27    111.83 o 
 -11   6   1     3481.42     3257.18    101.53 o 
 -10   6   1      136.37      167.86     30.96 o 
  -9   6   1     2399.52     2346.14     77.56 o 
  -8   6   1     1596.48     1397.15     58.13 o 
  -7   6   1     3794.06     3472.86     89.09 o 
  -6   6   1     4747.68     4639.62    110.76 o 
  -5   6   1     9385.18     8974.25    150.18 o 
  -4   6   1     2695.22     2674.85     60.11 o 
  -3   6   1     6912.51     6680.95    121.92 o 
  -2   6   1     3384.15     3333.54     80.32 o 
  -1   6   1     5124.88     5154.58    125.91 o 
   0   6   1     1920.35     1815.78     62.34 o 
   1   6   1       11.43       22.46     14.96 o 
   2   6   1     3894.58     3613.61     69.73 o 
   3   6   1      218.24      220.84     18.09 o 
   4   6   1     9975.10    10087.88    162.45 o 
   5   6   1    14700.08    14405.27    222.73 o 
   6   6   1    30981.24    31824.45    462.55 o 
   7   6   1     2022.27     2040.12     59.19 o 
   8   6   1     4469.74     4254.22     95.31 o 
   9   6   1       73.87       77.30     24.71 o 
  10   6   1      342.25      356.71     37.52 o 
  11   6   1      231.11      258.57     45.23 o 
  12   6   1     3380.56     3459.77    162.21 o 
  13   6   1     4381.93     4267.43    188.65 o 
  14   6   1     1634.84     1796.09    139.58 o 
  15   6   1      388.16      509.01    122.69 o 
 -14   7   1      320.96      374.84    107.98 o 
 -13   7   1     2769.67     2781.69    149.08 o 
 -12   7   1      393.25      455.97     73.02 o 
 -11   7   1     7077.90     6862.00    247.23 o 
 -10   7   1    22980.73    23069.27    461.54 o 
  -9   7   1    13920.48    13349.37    298.02 o 
  -8   7   1    19178.64    19699.39    337.71 o 
  -7   7   1    22682.12    22666.55    389.94 o 
  -6   7   1    23824.90    23148.17    346.68 o 
  -5   7   1    30443.82    29733.06    564.52 o 
  -4   7   1     4401.62     4592.48    112.33 o 
  -3   7   1     2286.21     2352.34    118.07 o 
  -2   7   1    50548.23    52588.54    910.70 o 
  -1   7   1    22917.14    23531.45    454.97 o 
   0   7   1     5857.64     5684.04    140.02 o 
   1   7   1    20946.09    21821.49    424.47 o 
   2   7   1    26391.00    26917.15    436.50 o 
   3   7   1    14390.26    14419.19    221.08 o 
   4   7   1      239.11      261.16     22.13 o 
   5   7   1        9.19       50.29     16.15 o 
   6   7   1     7092.79     7235.95    132.31 o 
   7   7   1     6235.21     6267.55    122.30 o 
   8   7   1    19562.22    19444.25    304.91 o 
   9   7   1    11270.18    11304.11    218.01 o 
  10   7   1    10696.84    10542.17    214.13 o 
  11   7   1     5671.81     5731.95    172.71 o 
  12   7   1      140.00      168.83     56.92 o 
  13   7   1       63.44       59.32     80.01 o 
  14   7   1     1210.36     1453.63    179.58 o 
 -14   8   1     3332.69     3335.78    252.32 o 
 -13   8   1    15378.14    15754.87    450.22 o 
 -12   8   1    30462.88    30905.25    758.06 o 
 -11   8   1    12158.92    12407.30    290.07 o 
 -10   8   1      500.53      532.53     55.62 o 
  -9   8   1     1319.86     1387.55     75.31 o 
  -8   8   1      473.00      442.84     62.20 o 
  -7   8   1     2161.84     2047.80    103.18 o 
  -6   8   1    20632.71    19504.00    380.99 o 
  -5   8   1    20992.87    20191.06    388.20 o 
  -4   8   1    19099.67    17985.07   1488.39 o 
  -3   8   1    49910.33    48277.60   5438.31 o 
  -2   8   1    21839.65    21427.43    571.64 o 
  -1   8   1     9142.84     8800.50    234.48 o 
   0   8   1      416.98      387.21     50.16 o 
   1   8   1      423.48      490.10     56.46 o 
   2   8   1    30612.18    30408.21    513.37 o 
   3   8   1    30364.41    31425.60    472.24 o 
   4   8   1    41055.48    41293.95    722.89 o 
   5   8   1    46438.98    47814.60    675.05 o 
   6   8   1    36141.93    34758.25    782.27 o 
   7   8   1    11110.26    11192.16    216.90 o 
   8   8   1      392.04      421.06     34.98 o 
   9   8   1       11.96        5.80     22.11 o 
  10   8   1      241.57      284.06     57.74 o 
  11   8   1     3666.67     3693.55    218.13 o 
  12   8   1    19049.46    19385.06    743.22 o 
  13   8   1    12881.37    13462.39    579.16 o 
  14   8   1    12401.40    13014.00    577.06 o 
 -13   9   1     2369.32     2578.20    153.27 o 
 -12   9   1       56.51      102.09     53.84 o 
 -11   9   1    10357.02    10409.81    259.30 o 
 -10   9   1     8929.10     9139.23    231.32 o 
  -9   9   1     4853.00     4992.33    149.42 o 
  -8   9   1     3511.23     3627.39    183.75 o 
  -7   9   1     6288.79     5990.01    347.94 o 
  -6   9   1    17451.20    16625.62    337.43 o 
  -5   9   1    13240.80    13365.01    344.66 o 
  -4   9   1     2821.90     2944.87    117.89 o 
  -3   9   1    14315.71    14731.11    525.01 o 
  -2   9   1    28331.24    28345.65   1129.79 o 
  -1   9   1    32032.26    31841.89    716.24 o 
   0   9   1     4725.41     4494.07    178.05 o 
   1   9   1    14890.07    15409.85    327.42 o 
   2   9   1    27370.68    27765.65    459.62 o 
   3   9   1     1774.79     1747.42     83.64 o 
   4   9   1      684.28      668.44     34.75 o 
   5   9   1       69.55      116.71     21.32 o 
   6   9   1      155.79      139.42     26.92 o 
   7   9   1     7689.71     7565.50    166.41 o 
   8   9   1    18542.66    19403.38    351.35 o 
   9   9   1    32648.95    32814.89    623.97 o 
  10   9   1    13985.56    14572.57    398.52 o 
  11   9   1     6676.07     7026.70    243.40 o 
  12   9   1      171.51      192.68     86.48 o 
  13   9   1      757.50      835.52    144.83 o 
 -12  10   1     7799.10     7933.64    279.00 o 
 -11  10   1     3465.49     3473.05    145.93 o 
 -10  10   1       93.07       77.10     38.27 o 
  -9  10   1      795.73      880.06     67.62 o 
  -8  10   1       98.99      186.92     38.94 o 
  -7  10   1      380.68      387.68     45.51 o 
  -6  10   1      538.08      472.99     58.75 o 
  -5  10   1      682.81      667.15     65.12 o 
  -4  10   1     3329.79     3524.52    138.03 o 
  -3  10   1     2692.91     2864.33    182.33 o 
  -2  10   1    11286.35    11399.10    305.40 o 
  -1  10   1      736.09      756.16     64.91 o 
   0  10   1    10042.13     9485.54    261.79 o 
   1  10   1      361.11      410.74     65.22 o 
   2  10   1       41.28       73.13     27.41 o 
   3  10   1     9079.19     8812.86    217.37 o 
   4  10   1      265.64      342.76     42.99 o 
   5  10   1      197.20      214.09     30.60 o 
   6  10   1      767.80      813.12     50.14 o 
   7  10   1      234.54      269.36     36.40 o 
   8  10   1       71.77      103.60     33.20 o 
   9  10   1      191.68      237.13     49.15 o 
  10  10   1       69.84        5.79     43.94 o 
  11  10   1     4112.29     3943.21    303.64 o 
  12  10   1     3703.24     3663.74    253.45 o 
 -11  11   1       58.59      112.63     42.27 o 
 -10  11   1      487.53      594.31     70.02 o 
  -9  11   1     3957.84     4026.17    138.39 o 
  -8  11   1     3252.05     3338.41    149.95 o 
  -7  11   1     5216.44     5309.59    191.54 o 
  -6  11   1      186.47      211.35     47.03 o 
  -5  11   1      157.65      142.89     44.23 o 
  -4  11   1        0.14       28.95     34.02 o 
  -3  11   1     1148.83      998.15     78.31 o 
  -2  11   1       19.54       36.43     34.59 o 
  -1  11   1       96.83      185.65     43.34 o 
   0  11   1     1953.38     2259.22    206.17 o 
   1  11   1      690.22      709.51     66.38 o 
   2  11   1     1734.71     1632.99     91.84 o 
   3  11   1     2264.88     2152.09    113.96 o 
   4  11   1        4.11       -7.48     26.20 o 
   5  11   1       30.45       55.23     32.34 o 
   6  11   1     6910.31     6494.01    184.85 o 
   7  11   1     1931.70     1931.23     77.49 o 
   8  11   1      235.36      272.20     57.38 o 
   9  11   1     2480.68     2400.75    125.33 o 
  10  11   1      374.05      472.71     73.38 o 
  11  11   1     1131.52     1285.57    107.81 o 
 -10  12   1      878.80     1008.51     97.64 o 
  -9  12   1     4008.43     3968.83    180.55 o 
  -8  12   1        3.70       43.60     82.92 o 
  -7  12   1      502.86      661.29     77.03 o 
  -6  12   1    14132.10    14442.26    394.09 o 
  -5  12   1     6170.11     5945.16    207.96 o 
  -4  12   1     8639.52     8940.28    272.60 o 
  -3  12   1    16447.09    15067.03    400.07 o 
  -2  12   1     4850.20     4747.78    176.36 o 
  -1  12   1      816.02      727.85     96.18 o 
   0  12   1       31.35       57.05     36.73 o 
   1  12   1      526.21      492.44     62.15 o 
   2  12   1      457.86      474.84     62.11 o 
   3  12   1     1423.29     1562.56     99.48 o 
   4  12   1    10740.32    10992.21    314.84 o 
   5  12   1    17414.45    17290.80    448.33 o 
   6  12   1    14183.34    14229.51    386.37 o 
   7  12   1     4483.71     4377.44    207.71 o 
   8  12   1     1505.62     1561.51    197.93 o 
   9  12   1      560.70      608.39     77.37 o 
  10  12   1     1986.94     1975.09    180.71 o 
  -9  13   1     3386.82     3286.46    161.13 o 
  -8  13   1     7645.30     7405.06    257.72 o 
  -7  13   1    11232.08    10731.20    327.69 o 
  -6  13   1     1801.19     1837.96    209.97 o 
  -5  13   1     1801.83     1624.17    152.35 o 
  -4  13   1        3.90       27.40     45.91 o 
  -3  13   1     2262.06     2262.15    121.04 o 
  -2  13   1    17370.28    17522.60    556.53 o 
  -1  13   1    13999.48    13981.96    514.10 o 
   0  13   1    15694.82    15934.36    568.25 o 
   1  13   1    15479.24    15432.52    414.61 o 
   2  13   1    15837.70    15789.97    943.25 o 
   3  13   1     9400.37     9291.53    284.77 o 
   4  13   1      148.01      180.16     52.58 o 
   5  13   1      245.89      282.82     59.16 o 
   6  13   1     4484.47     4368.78    269.86 o 
   7  13   1    16665.35    16936.72    455.63 o 
   8  13   1    13472.84    13513.49    386.92 o 
   9  13   1     5898.47     5486.08    303.88 o 
  -7  14   1     2382.82     2656.89    273.98 o 
  -6  14   1     6791.87     6733.17    242.48 o 
  -5  14   1     7822.97     7663.80    288.04 o 
  -4  14   1     6952.48     6620.64    234.88 o 
  -3  14   1    15275.96    14953.47    416.00 o 
  -2  14   1     7562.41     7512.07    254.65 o 
  -1  14   1     2441.57     2316.86    130.06 o 
   0  14   1      843.54     1024.13    149.76 o 
   1  14   1      278.03      298.29     59.41 o 
   2  14   1     3026.80     3228.87    173.28 o 
   3  14   1     6663.91     6802.37    318.19 o 
   4  14   1    12109.60    12210.86    358.32 o 
   5  14   1     6832.30     6713.94    237.81 o 
   6  14   1    11063.03    10801.43    330.40 o 
   7  14   1     1560.43     1369.17    109.04 o 
  -5  15   1     1931.68     1825.61    126.11 o 
  -4  15   1     2432.50     2458.75    317.14 o 
  -3  15   1     1434.85     1427.00    112.96 o 
  -2  15   1     3800.24     3695.80    384.14 o 
  -1  15   1     3485.61     3398.93    163.21 o 
   0  15   1     1293.39     1306.17    107.37 o 
   1  15   1     1180.68     1222.33    105.87 o 
   2  15   1     2701.63     2709.26    229.29 o 
   3  15   1      105.74      173.22     56.12 o 
   4  15   1       11.57       32.58     45.79 o 
   5  15   1      131.95      204.58     58.34 o 
 -16   0   2    20861.40    22771.59    857.83 o 
 -15   0   2    38481.66    40571.77   1368.29 o 
 -14   0   2    17137.12    17643.22    684.39 o 
 -13   0   2      102.94       60.83     44.67 o 
 -12   0   2     3150.98     3087.35    139.03 o 
 -11   0   2      214.94      153.27     44.58 o 
 -10   0   2      346.61      361.40     54.10 o 
  -9   0   2    23240.51    23158.94    985.28 o 
  -8   0   2    25170.99    25784.48    595.13 o 
  -7   0   2    64642.06    65240.10   1394.48 o 
  -6   0   2    26605.79    27111.34    607.09 o 
  -5   0   2    16484.26    16320.57    377.79 o 
  -4   0   2     7380.90     7281.04    186.06 o 
  -3   0   2    12038.11    11884.77    361.37 o 
  -2   0   2     5943.40     6084.64    517.65 o 
  -1   0   2   169881.83   158918.00   4619.04 o 
   0   0   2    89033.40    86719.01   2532.42 o 
   1   0   2    76920.41    83115.88   2427.03 o 
   2   0   2     4547.99     4570.22    164.39 o 
   3   0   2    47544.84    48950.23   1023.51 o 
   4   0   2      475.03      675.11     51.32 o 
   5   0   2    21805.47    23286.86    839.80 o 
   6   0   2    40001.13    41294.70    890.11 o 
   7   0   2    12438.68    12131.33    299.06 o 
   8   0   2    49108.54    50215.30   2616.23 o 
   9   0   2    44847.45    45623.68   1383.16 o 
  10   0   2    57744.67    57763.86   1814.09 o 
  11   0   2    41064.23    40243.31   1315.92 o 
  12   0   2     7887.30     8230.25    381.63 o 
  13   0   2     1612.19     1578.58    162.93 o 
  14   0   2     9279.13     9111.19    430.61 o 
  15   0   2     1368.36     1217.31    160.99 o 
  16   0   2      560.58      489.29    120.91 o 
 -16   1   2      298.67      397.26     76.78 o 
 -15   1   2     8205.40     8829.81    424.39 o 
 -14   1   2     4731.19     4718.32    196.52 o 
 -13   1   2    10038.41     9964.90    211.36 o 
 -12   1   2     1705.81     1863.30     75.45 o 
 -11   1   2    18472.26    18707.93    337.15 o 
 -10   1   2    26605.61    24968.54    719.17 o 
  -9   1   2     7823.05     7570.65    197.17 o 
  -8   1   2      428.04      392.04     33.94 o 
  -7   1   2     2320.45     2113.87     64.27 o 
  -6   1   2    11276.44    10979.50    194.99 o 
  -5   1   2    48137.32    47422.63    716.91 o 
  -4   1   2    62731.13    63968.23    949.39 o 
  -3   1   2   110124.19   113795.43   1529.34 o 
  -2   1   2    17922.92    18335.09    256.51 o 
  -1   1   2    44111.59    45622.43   1464.71 o 
   0   1   2     6939.37     7300.74    102.95 o 
   1   1   2      303.91      261.70     18.71 o 
   2   1   2     2623.03     2554.02     46.50 o 
   3   1   2    25203.76    26617.38    399.88 o 
   4   1   2    45225.26    47359.39    617.42 o 
   5   1   2    51377.39    51922.63    776.37 o 
   6   1   2     9406.92     8972.38    159.46 o 
   7   1   2    23325.36    23305.64    373.85 o 
   8   1   2     6631.87     6282.44    128.59 o 
   9   1   2     5883.83     5874.61    126.35 o 
  10   1   2     4995.36     5087.30    209.00 o 
  11   1   2    13751.60    13552.63    379.17 o 
  12   1   2     9955.65     9514.45    298.13 o 
  13   1   2    11379.81    10823.29    334.03 o 
  14   1   2     7041.74     7285.62    699.34 o 
  15   1   2     4439.92     4502.68    232.52 o 
  16   1   2      925.23      988.45    108.34 o 
 -16   2   2     2433.14     2565.85    156.52 o 
 -15   2   2     4138.71     4404.86    449.28 o 
 -14   2   2     2739.49     2606.67    119.30 o 
 -13   2   2     2688.42     2790.29    147.43 o 
 -12   2   2      877.39      987.35     59.14 o 
 -11   2   2     3414.61     3404.54    106.13 o 
 -10   2   2       50.15       44.45     22.00 o 
  -9   2   2     5648.46     5604.95    128.19 o 
  -8   2   2     5194.09     5150.95    171.60 o 
  -7   2   2    13142.64    12770.68    297.58 o 
  -6   2   2     1898.98     1709.63     93.25 o 
  -5   2   2     6607.33     6339.57    122.43 o 
  -4   2   2      964.48      863.83     37.45 o 
  -3   2   2      821.15      776.46     22.62 o 
  -2   2   2     2640.60     2605.18     42.55 o 
  -1   2   2    21707.75    23328.36    424.23 o 
   0   2   2    28674.70    31427.30    483.33 o 
   1   2   2     3868.24     4181.13     76.35 o 
   2   2   2      184.45      182.95     12.19 o 
   3   2   2    13228.42    14446.03    217.83 o 
   4   2   2    11589.45    11985.40    178.97 o 
   5   2   2     4698.97     4864.91    103.69 o 
   6   2   2       17.32       24.03     10.25 o 
   7   2   2     9403.69     9559.00    139.90 o 
   8   2   2      117.31      145.86     17.31 o 
   9   2   2     4909.91     4845.43     92.45 o 
  10   2   2     4249.09     4015.85    123.42 o 
  11   2   2     3215.81     3131.70    164.47 o 
  12   2   2      530.58      498.42     70.82 o 
  13   2   2      929.76      757.40     87.70 o 
  14   2   2     3029.41     3137.50    203.18 o 
  15   2   2      416.86      444.88     81.01 o 
  16   2   2       49.12       91.68     54.96 o 
 -15   3   2        7.21        1.48     51.89 o 
 -14   3   2      515.92      463.03     59.39 o 
 -13   3   2     1210.98     1298.40     60.42 o 
 -12   3   2      201.37      211.20     30.44 o 
 -11   3   2      515.68      550.50     43.78 o 
 -10   3   2      219.41      233.89     28.21 o 
  -9   3   2       55.73       69.53     19.82 o 
  -8   3   2      343.17      334.68     27.70 o 
  -7   3   2     3132.49     3062.71     70.69 o 
  -6   3   2    13371.45    13096.79    198.64 o 
  -5   3   2     4055.68     3890.66     74.51 o 
  -4   3   2    14237.40    14982.35    214.16 o 
  -3   3   2     1527.04     1431.48     35.60 o 
  -2   3   2     5394.39     5614.94    123.57 o 
  -1   3   2    21139.29    22519.47    415.72 o 
   0   3   2     1097.61     1199.72     29.21 o 
   1   3   2      459.70      439.70     28.88 o 
   2   3   2     4017.44     4376.04     73.71 o 
   3   3   2     1372.49     1404.04     34.64 o 
   4   3   2      431.62      468.10     23.25 o 
   5   3   2     2588.38     2258.18     51.66 o 
   6   3   2       83.66       98.91     16.41 o 
   7   3   2      345.81      385.21     25.81 o 
   8   3   2      159.92      181.50     21.96 o 
   9   3   2     1979.68     1911.63     79.40 o 
  10   3   2      482.43      388.23     45.16 o 
  11   3   2     1045.91      954.12     87.77 o 
  12   3   2      253.18      274.90     61.57 o 
  13   3   2     1559.95     1409.02    112.70 o 
  14   3   2      121.85      205.95     63.31 o 
  15   3   2       20.43       31.58     48.98 o 
 -15   4   2     8781.10     9007.80    680.18 o 
 -14   4   2     4623.46     4737.74    158.89 o 
 -13   4   2       66.59       97.91     28.89 o 
 -12   4   2      249.62      263.94     33.40 o 
 -11   4   2     1463.65     1553.15     78.24 o 
 -10   4   2      162.74      217.37     28.94 o 
  -9   4   2    23048.23    20882.80   1022.10 o 
  -8   4   2    13127.61    13066.48    208.22 o 
  -7   4   2    12238.14    11653.08    185.26 o 
  -6   4   2    24731.30    24866.04    349.69 o 
  -5   4   2    11848.99    11844.93    203.18 o 
  -4   4   2      148.66      127.10     16.46 o 
  -3   4   2     2745.62     2493.21     87.39 o 
  -2   4   2     4312.79     4324.95     83.01 o 
  -1   4   2    44284.90    45747.74    825.42 o 
   0   4   2     3883.07     3913.63     93.07 o 
   1   4   2    86249.67    90354.62   1370.03 o 
   2   4   2    20272.39    21398.54    302.68 o 
   3   4   2     6780.91     6467.60    106.30 o 
   4   4   2     3158.47     3176.07     64.07 o 
   5   4   2     2726.04     2866.65     62.00 o 
   6   4   2     3720.00     3813.06    152.09 o 
   7   4   2     3889.39     3704.09     80.12 o 
   8   4   2    11016.65    10507.54    196.48 o 
   9   4   2    41072.92    41830.08    601.53 o 
  10   4   2    11985.29    12126.29    270.82 o 
  11   4   2    13011.32    13084.52    372.64 o 
  12   4   2     1852.18     1770.96    263.15 o 
  13   4   2      459.73      430.88     88.42 o 
  14   4   2       68.54      152.85     68.05 o 
  15   4   2     1995.37     1795.48    134.56 o 
 -15   5   2     3606.50     3956.31    275.11 o 
 -14   5   2    10170.49    10536.88    333.83 o 
 -13   5   2    18043.32    18586.27    402.54 o 
 -12   5   2     5613.64     5950.36    150.27 o 
 -11   5   2    20654.99    20790.86    369.03 o 
 -10   5   2    18035.19    18037.33    322.57 o 
  -9   5   2    22507.55    21779.38    371.09 o 
  -8   5   2     1101.07     1109.73     51.46 o 
  -7   5   2     6733.63     6067.65    137.28 o 
  -6   5   2     5962.35     5890.30    121.21 o 
  -5   5   2    42945.55    43421.16    662.48 o 
  -4   5   2    26918.85    27184.65    422.84 o 
  -3   5   2    20192.00    19371.79    365.73 o 
  -2   5   2    35263.68    38134.71    594.10 o 
  -1   5   2    27099.93    28358.11    445.52 o 
   0   5   2     7902.49     7949.74    170.14 o 
   1   5   2     8255.10     8131.29    143.91 o 
   2   5   2     8548.15     8673.28    136.35 o 
   3   5   2    30397.48    31653.16    444.69 o 
   4   5   2    46142.36    49456.85    683.35 o 
   5   5   2    75529.98    78160.50   1067.78 o 
   6   5   2    34553.05    35974.85    512.81 o 
   7   5   2    17299.04    17695.62    272.64 o 
   8   5   2     8260.34     8294.40    149.74 o 
   9   5   2     3406.72     3168.38     87.36 o 
  10   5   2     2951.95     2940.66    217.19 o 
  11   5   2    12203.16    12112.24    353.05 o 
  12   5   2    18985.73    19129.21    511.37 o 
  13   5   2    25919.33    27444.99    692.68 o 
  14   5   2     8840.63     9371.32    315.27 o 
  15   5   2     6775.58     6873.67    263.17 o 
 -14   6   2     3616.97     3533.54    287.96 o 
 -13   6   2     1648.23     1686.21    115.43 o 
 -12   6   2     2923.17     2919.99    116.42 o 
 -11   6   2     2831.19     2722.92    146.70 o 
 -10   6   2     5755.87     5739.07    161.92 o 
  -9   6   2    22967.38    23256.98    394.49 o 
  -8   6   2    21769.38    21883.23    368.47 o 
  -7   6   2    24247.97    23771.88    869.59 o 
  -6   6   2    24621.88    24563.43    397.08 o 
  -5   6   2    33306.02    33461.43    520.11 o 
  -4   6   2     4079.62     3905.65     84.17 o 
  -3   6   2      227.68      210.38     22.10 o 
  -2   6   2    16910.38    17700.62    324.04 o 
  -1   6   2    46923.30    48761.57    886.41 o 
   0   6   2    57017.60    58163.60   1052.73 o 
   1   6   2    43199.29    44460.27    814.22 o 
   2   6   2    14737.10    14977.90    223.62 o 
   3   6   2    31523.07    32276.09    455.68 o 
   4   6   2    18954.49    19812.29    292.57 o 
   5   6   2     2558.20     2416.12     59.86 o 
   6   6   2     3236.83     3316.14     84.19 o 
   7   6   2     3578.77     3543.60     94.81 o 
   8   6   2    10601.58    10035.60    200.97 o 
   9   6   2    26497.91    26231.88    433.79 o 
  10   6   2    19302.54    20463.86    416.53 o 
  11   6   2    11870.71    12020.12    453.81 o 
  12   6   2      180.94      185.10     58.52 o 
  13   6   2      112.84      168.35     58.23 o 
  14   6   2     3764.05     3764.90    183.27 o 
 -14   7   2     4477.50     4089.54    192.65 o 
 -13   7   2     1441.61     1283.42    114.24 o 
 -12   7   2     1912.12     1801.30    180.24 o 
 -11   7   2     2149.60     2270.48    155.39 o 
 -10   7   2    12176.44    12115.46    454.75 o 
  -9   7   2     4964.08     4875.55    189.05 o 
  -8   7   2        6.71       -4.63     24.70 o 
  -7   7   2      729.22      663.27     48.99 o 
  -6   7   2     2050.04     2117.72     77.40 o 
  -5   7   2     2665.25     2495.60     80.96 o 
  -4   7   2    16965.66    16878.98    320.31 o 
  -3   7   2    10306.87    10324.46    206.14 o 
  -2   7   2     9583.90    10003.40    179.86 o 
  -1   7   2     3640.24     3647.52    104.06 o 
   0   7   2      487.33      539.45     39.62 o 
   1   7   2      103.95      113.65     33.07 o 
   2   7   2     1999.44     1978.75     58.72 o 
   3   7   2     2109.78     2154.55     53.62 o 
   4   7   2     8858.98     8755.79    147.77 o 
   5   7   2    19920.96    20173.14    303.18 o 
   6   7   2    10976.03    10843.75    181.78 o 
   7   7   2     4608.94     4559.02    119.16 o 
   8   7   2     3656.53     3501.27    105.28 o 
   9   7   2        2.67       17.92     23.06 o 
  10   7   2      623.84      589.98     56.68 o 
  11   7   2     3906.33     3835.96    168.44 o 
  12   7   2     3431.96     3500.59    167.27 o 
  13   7   2     5557.08     5677.69    227.29 o 
  14   7   2     3095.35     3313.79    251.03 o 
 -13   8   2        9.42       25.53     90.36 o 
 -12   8   2      876.58      813.99    118.21 o 
 -11   8   2      457.17      414.91     54.52 o 
 -10   8   2      114.73      168.97     39.75 o 
  -9   8   2     3130.27     3083.28    189.66 o 
  -8   8   2      290.11      234.46     54.73 o 
  -7   8   2     1634.50     1633.84     72.86 o 
  -6   8   2       60.19       81.76     25.81 o 
  -5   8   2       75.59       93.15     31.20 o 
  -4   8   2     4064.22     3629.41    128.87 o 
  -3   8   2       21.48       24.68     22.57 o 
  -2   8   2      487.87      522.18     43.11 o 
  -1   8   2     6116.47     5863.83    150.45 o 
   0   8   2     1116.01     1042.33     82.39 o 
   1   8   2     8737.37     8493.94    197.20 o 
   2   8   2     7161.11     7070.37    143.26 o 
   3   8   2     5700.49     5582.08    114.75 o 
   4   8   2     3130.42     2899.56     94.53 o 
   5   8   2      314.59      318.81     27.09 o 
   6   8   2       88.43      216.20     51.12 o 
   7   8   2      983.68     1019.40     45.81 o 
   8   8   2      940.62      925.94     46.02 o 
   9   8   2      310.08      364.85     45.74 o 
  10   8   2     1097.73     1084.44     71.91 o 
  11   8   2      209.81      218.59     54.58 o 
  12   8   2      911.36     1094.63    151.46 o 
  13   8   2      492.76      478.46    114.93 o 
 -13   9   2    10416.87    10982.88    383.09 o 
 -12   9   2     4094.24     4490.50    156.20 o 
 -11   9   2     2968.92     2802.19    116.88 o 
 -10   9   2     5055.08     4954.96    155.83 o 
  -9   9   2     2741.30     2679.28    106.37 o 
  -8   9   2     1902.69     1838.48    165.04 o 
  -7   9   2      348.31      319.93     41.98 o 
  -6   9   2     2982.63     2681.84    119.08 o 
  -5   9   2     9240.41     8885.41    253.95 o 
  -4   9   2      498.64      525.88     54.68 o 
  -3   9   2     2222.56     2126.27     97.88 o 
  -2   9   2      354.55      334.80     45.25 o 
  -1   9   2    15963.63    15192.08    323.85 o 
   0   9   2     1676.11     1626.20     70.93 o 
   1   9   2      666.92      635.82     58.35 o 
   2   9   2     9874.58     9768.40    189.46 o 
   3   9   2    13260.85    13371.15    296.44 o 
   4   9   2    11738.93    11532.23    207.82 o 
   5   9   2    16830.79    17145.90    270.05 o 
   6   9   2     3807.89     3947.64     91.95 o 
   7   9   2     5866.06     5639.44    136.19 o 
   8   9   2     1190.67     1302.75     63.16 o 
   9   9   2     1071.06      987.96     83.14 o 
  10   9   2      168.21      195.16     66.84 o 
  11   9   2     2848.13     2874.61    212.56 o 
  12   9   2     3591.86     3826.03    258.46 o 
  13   9   2     9186.56     9742.72    465.85 o 
 -12  10   2      208.47      216.56     51.03 o 
 -11  10   2      407.26      399.16     57.98 o 
 -10  10   2     4292.93     4080.18    142.34 o 
  -9  10   2    19928.13    20192.48    420.84 o 
  -8  10   2    10274.84    10522.45    249.41 o 
  -7  10   2    19913.84    19646.82    493.70 o 
  -6  10   2    15947.67    16034.15    414.67 o 
  -5  10   2     8646.87     8113.80    402.49 o 
  -4  10   2     1674.39     1602.62     91.04 o 
  -3  10   2    11776.66    10717.70    294.06 o 
  -2  10   2      405.79      540.24     57.53 o 
  -1  10   2    12527.36    12814.88    334.43 o 
   0  10   2    18805.43    18733.73    392.93 o 
   1  10   2    42345.91    43804.72    834.54 o 
   2  10   2    21176.79    21151.90    366.34 o 
   3  10   2    23046.52    23499.82    403.92 o 
   4  10   2      264.67      321.03     33.58 o 
   5  10   2      407.84      472.01     48.93 o 
   6  10   2     2715.83     2747.91     86.93 o 
   7  10   2     2730.57     2686.97    136.44 o 
   8  10   2     7908.58     7741.62    176.37 o 
   9  10   2    20433.04    21160.09    531.47 o 
  10  10   2    19644.26    20338.98    857.99 o 
  11  10   2     4256.96     4620.98    277.21 o 
  12  10   2      564.17      666.28    126.89 o 
 -11  11   2     5650.66     5920.92    186.27 o 
 -10  11   2    10977.24    11253.30    278.58 o 
  -9  11   2     8765.92     9312.07    796.97 o 
  -8  11   2      126.40      201.68     54.43 o 
  -7  11   2     3686.21     3537.61    152.37 o 
  -6  11   2    13061.15    13460.79    368.90 o 
  -5  11   2    22328.51    21801.20    537.94 o 
  -4  11   2    20504.71    19564.72    487.88 o 
  -3  11   2    16208.25    16238.44    418.37 o 
  -2  11   2    27092.10    27608.21    651.44 o 
  -1  11   2    15194.37    14611.58    379.12 o 
   0  11   2     6263.41     5916.74    193.28 o 
   1  11   2     1300.78     1439.53     76.71 o 
   2  11   2     1917.34     1826.67    111.70 o 
   3  11   2     5065.89     5260.97    157.91 o 
   4  11   2    11444.83    11258.83    270.16 o 
   5  11   2    29607.56    30712.47    628.11 o 
   6  11   2    10003.02    10678.93    263.59 o 
   7  11   2     6012.79     6011.77    177.83 o 
   8  11   2     3481.46     3728.17    134.71 o 
   9  11   2     1358.75     1357.13    140.95 o 
  10  11   2      505.64      548.28    135.13 o 
  11  11   2     2546.73     2711.36    213.53 o 
 -10  12   2     1530.77     1691.09    122.62 o 
  -9  12   2     1746.86     1702.36    119.10 o 
  -8  12   2     3269.90     3292.28    155.70 o 
  -7  12   2      817.52      884.72     85.82 o 
  -6  12   2     7349.83     7100.72    238.46 o 
  -5  12   2    11054.63    10142.76    301.40 o 
  -4  12   2      883.64      797.65     80.25 o 
  -3  12   2      613.92      494.95     66.29 o 
  -2  12   2     8687.01     9024.52    272.52 o 
  -1  12   2     6188.82     6028.63    244.40 o 
   0  12   2    12429.49    12641.21    346.88 o 
   1  12   2     3644.27     3244.83    138.49 o 
   2  12   2     2519.03     2413.98    103.83 o 
   3  12   2     1615.71     1579.38     87.39 o 
   4  12   2      728.78      719.20     65.30 o 
   5  12   2       88.14      105.90     38.67 o 
   6  12   2     1484.32     1609.91     91.33 o 
   7  12   2     3361.13     3199.30    220.00 o 
   8  12   2     7235.67     6929.67    234.88 o 
   9  12   2    13514.47    13984.49    558.79 o 
  10  12   2     9977.01     9868.15    441.93 o 
  -9  13   2      466.40      487.77     75.03 o 
  -8  13   2        1.65       27.59     68.05 o 
  -7  13   2      372.09      299.24     60.22 o 
  -6  13   2      817.76      742.40     83.84 o 
  -5  13   2       37.36       97.60     64.17 o 
  -4  13   2      177.36      133.13     49.76 o 
  -3  13   2      334.61      198.39     54.56 o 
  -2  13   2     2711.77     2614.09    131.61 o 
  -1  13   2       94.67       84.96     44.78 o 
   0  13   2      917.99      950.78     86.30 o 
   1  13   2     1086.72     1002.17    100.22 o 
   2  13   2       73.41      103.34     45.44 o 
   3  13   2     4802.61     4669.19    181.16 o 
   4  13   2      542.24      585.08     72.69 o 
   5  13   2     1062.47     1055.91     79.95 o 
   6  13   2     5777.55     5827.37    367.71 o 
   7  13   2      245.99      317.50     55.98 o 
   8  13   2        6.40       60.94     63.85 o 
   9  13   2      273.67      409.44    101.35 o 
  -7  14   2     7145.16     6898.81    456.23 o 
  -6  14   2      976.82     1070.37    124.71 o 
  -5  14   2      475.59      508.36     76.18 o 
  -4  14   2     3797.37     3491.34    161.27 o 
  -3  14   2      174.32      158.84     52.97 o 
  -2  14   2     1311.21     1114.72    182.17 o 
  -1  14   2       75.20       45.53     44.63 o 
   0  14   2     1197.78     1118.54     96.02 o 
   1  14   2    10911.59    11203.59    333.74 o 
   2  14   2      955.76      911.94     88.82 o 
   3  14   2     2446.31     2339.99    129.43 o 
   4  14   2      519.87      543.15     77.08 o 
   5  14   2      213.27      255.41     78.80 o 
   6  14   2     2692.37     2770.58    175.95 o 
   7  14   2     1210.15     1335.92    106.98 o 
  -4  15   2    11079.11    11146.20    346.15 o 
  -3  15   2     8859.98     9032.89    299.21 o 
  -2  15   2     3771.73     3492.42    279.31 o 
  -1  15   2     8428.99     8584.19    288.84 o 
   0  15   2     5883.04     6011.78    307.36 o 
   1  15   2     1126.77     1175.61    104.37 o 
   2  15   2     3231.63     3125.48    222.58 o 
   3  15   2     9440.13     9437.93    304.82 o 
   4  15   2    10085.32    10805.55    337.92 o 
 -16   1   3     6406.69     6676.46    546.43 o 
 -15   1   3     4007.15     3880.96    395.62 o 
 -14   1   3     1586.53     1566.12     77.72 o 
 -13   1   3     1862.29     1834.39     80.78 o 
 -12   1   3      442.26      500.99     74.57 o 
 -11   1   3       25.09       15.75     25.07 o 
 -10   1   3      951.83      975.62     54.16 o 
  -9   1   3     1488.97     1427.85     59.11 o 
  -8   1   3    15754.89    15131.39    266.76 o 
  -7   1   3    30273.52    30837.05    489.95 o 
  -6   1   3    23925.92    23056.28    371.37 o 
  -5   1   3    13221.84    13604.91    228.23 o 
  -4   1   3     1746.13     1451.41     44.45 o 
  -3   1   3       31.12       36.04      8.60 o 
  -2   1   3     4613.10     4548.09     84.04 o 
  -1   1   3    31765.84    32952.86    596.41 o 
   0   1   3      457.54      501.84     16.64 o 
   1   1   3    19705.27    19898.92    298.51 o 
   2   1   3     5538.90     5799.71     94.62 o 
   3   1   3     3640.83     3488.20     75.68 o 
   4   1   3     2691.49     2594.97     51.89 o 
   5   1   3     8914.77     9249.69    134.40 o 
   6   1   3     1889.38     1941.11     42.15 o 
   7   1   3    20852.70    20861.56    292.57 o 
   8   1   3    41558.58    40636.81    548.74 o 
   9   1   3    12679.06    11952.59    498.58 o 
  10   1   3     4005.70     3758.45    157.90 o 
  11   1   3     2136.83     2261.47    123.55 o 
  12   1   3     3367.85     3346.50    161.80 o 
  13   1   3      434.44      399.20     70.15 o 
  14   1   3      873.70      773.87     95.04 o 
  15   1   3       38.39       46.70     51.94 o 
 -15   2   3      295.73      440.55    114.52 o 
 -14   2   3     2151.23     2137.77    108.00 o 
 -13   2   3     8971.89     8902.11    198.14 o 
 -12   2   3    34314.74    34565.34    572.67 o 
 -11   2   3    14037.37    13897.46    264.33 o 
 -10   2   3    13376.43    13302.82    250.57 o 
  -9   2   3     1973.46     1816.49    119.06 o 
  -8   2   3     3051.61     2799.60     80.67 o 
  -7   2   3     2503.36     2301.15     72.57 o 
  -6   2   3     3534.94     3407.48     81.89 o 
  -5   2   3    22851.85    22540.23    357.72 o 
  -4   2   3    25260.77    25057.97    355.37 o 
  -3   2   3   110290.63   112926.65   1515.30 o 
  -2   2   3   151857.06   156070.48   2303.91 o 
  -1   2   3    43690.41    46274.72    692.79 o 
   0   2   3    18941.35    20064.48    314.04 o 
   1   2   3     1724.15     1848.49     41.23 o 
   2   2   3     4648.19     5032.89     80.71 o 
   3   2   3    53171.94    56636.13    769.12 o 
   4   2   3    25182.80    26780.50    375.39 o 
   5   2   3    28937.93    29957.73    465.27 o 
   6   2   3    27805.39    27137.79    388.50 o 
   7   2   3    93749.89    95237.55   1297.21 o 
   8   2   3    25781.09    25794.54    380.76 o 
   9   2   3      119.62      146.83     33.99 o 
  10   2   3       49.19       88.57     43.46 o 
  11   2   3     8143.33     7244.11    322.15 o 
  12   2   3     3470.52     3139.78    153.15 o 
  13   2   3     8266.21     7853.27    272.19 o 
  14   2   3     6494.04     6160.38    239.26 o 
  15   2   3    16708.05    17632.27    502.21 o 
 -15   3   3     4557.16     4549.50    198.99 o 
 -14   3   3     7397.29     7475.66    157.95 o 
 -13   3   3      179.30      247.59     35.28 o 
 -12   3   3     4106.93     3812.52     99.11 o 
 -11   3   3     1704.17     1545.76     76.13 o 
 -10   3   3      255.97      345.96     40.43 o 
  -9   3   3     7548.48     7290.25    152.95 o 
  -8   3   3    41253.84    41628.66    574.57 o 
  -7   3   3   105058.48   104104.86   1361.66 o 
  -6   3   3    78853.67    80769.80   1060.89 o 
  -5   3   3     7904.74     7838.32    127.63 o 
  -4   3   3     2160.36     2135.37     43.87 o 
  -3   3   3     7676.15     7660.30    108.83 o 
  -2   3   3    20375.02    21614.80    341.59 o 
  -1   3   3    45598.24    46761.41    842.71 o 
   0   3   3    52352.85    54331.85    968.69 o 
   1   3   3     9215.49     9210.64    196.82 o 
   2   3   3    44816.34    46363.69    633.26 o 
   3   3   3    31432.84    33100.13    459.11 o 
   4   3   3    51961.52    56045.99    767.18 o 
   5   3   3    17734.89    18512.87    272.54 o 
   6   3   3     6346.79     6476.75    113.71 o 
   7   3   3    73715.78    76274.30   1046.67 o 
   8   3   3    59110.18    57164.47   1481.34 o 
   9   3   3    48391.66    49747.20    800.40 o 
  10   3   3     5383.32     5199.98    192.87 o 
  11   3   3     6864.22     7434.67    250.08 o 
  12   3   3     4484.10     4342.25    184.18 o 
  13   3   3     1796.57     1591.94    118.42 o 
  14   3   3     3449.09     3296.94    239.23 o 
  15   3   3       94.54      187.81     64.37 o 
 -15   4   3      360.83      360.78    108.30 o 
 -14   4   3     3166.02     3230.79    208.53 o 
 -13   4   3    11786.73    11761.95    214.79 o 
 -12   4   3    27149.44    27128.07    410.12 o 
 -11   4   3    24533.35    24662.75    373.26 o 
 -10   4   3     5453.60     5115.13    134.61 o 
  -9   4   3      745.70      734.37     40.93 o 
  -8   4   3     3219.13     2920.66     87.25 o 
  -7   4   3     2706.71     2603.63     65.56 o 
  -6   4   3      106.23      124.07     18.07 o 
  -5   4   3     6878.06     6663.06    112.54 o 
  -4   4   3     9749.63     9290.92    218.62 o 
  -3   4   3    25966.08    26666.07    422.90 o 
  -2   4   3    28356.18    28107.30    706.73 o 
  -1   4   3    13946.87    14789.61    287.38 o 
   0   4   3    20493.86    21326.70    337.97 o 
   1   4   3     9104.75     9544.32    163.02 o 
   2   4   3     2380.98     2240.29     47.55 o 
   3   4   3    49212.58    51306.37    702.42 o 
   4   4   3      543.97      537.71     24.29 o 
   5   4   3     1230.73     1147.49     36.83 o 
   6   4   3    15577.14    15913.13    243.19 o 
   7   4   3    42196.00    44414.59    625.33 o 
   8   4   3     8136.26     7614.55    192.83 o 
   9   4   3       52.19       65.99     24.09 o 
  10   4   3     5809.46     5664.40    252.97 o 
  11   4   3     4666.88     4404.49    255.23 o 
  12   4   3     7633.35     7629.44    393.43 o 
  13   4   3     9318.42     9136.70    303.80 o 
  14   4   3    11457.81    11619.08    367.29 o 
  15   4   3    12030.02    12845.29    400.53 o 
 -15   5   3      162.04      251.27     66.03 o 
 -14   5   3       96.06      112.67     45.23 o 
 -13   5   3      129.74      176.03     45.77 o 
 -12   5   3     2101.58     1961.33    100.09 o 
 -11   5   3     1002.82      863.58     59.98 o 
 -10   5   3     3123.95     3176.37     94.06 o 
  -9   5   3     1163.17     1110.17     55.67 o 
  -8   5   3     2335.97     2274.04     72.31 o 
  -7   5   3    24941.84    24603.67    517.06 o 
  -6   5   3     4207.17     4029.34    124.71 o 
  -5   5   3      348.58      384.46     26.85 o 
  -4   5   3     6017.68     5853.61    103.50 o 
  -3   5   3     2361.87     2471.32     65.75 o 
  -2   5   3    10029.92    10797.32    225.50 o 
  -1   5   3     4946.09     5210.16    123.92 o 
   0   5   3      274.18      266.65     40.60 o 
   1   5   3      181.11      207.67     32.28 o 
   2   5   3     1310.77     1367.54     37.11 o 
   3   5   3    14992.79    15984.90    236.76 o 
   4   5   3     7957.36     8128.87    135.03 o 
   5   5   3    10312.46    10504.57    170.28 o 
   6   5   3        1.84       42.70     15.33 o 
   7   5   3      837.41      865.50     38.14 o 
   8   5   3     5142.68     5286.72    107.75 o 
   9   5   3      136.91      172.72     31.01 o 
  10   5   3       20.49       25.69     39.93 o 
  11   5   3       14.94       58.12     45.53 o 
  12   5   3      441.70      349.49     69.46 o 
  13   5   3      252.57      247.13     66.70 o 
  14   5   3      244.42      315.02     73.47 o 
  15   5   3      672.89      645.14     92.98 o 
 -14   6   3      672.83      807.28     98.07 o 
 -13   6   3     1038.10      999.68     81.13 o 
 -12   6   3     3001.51     2938.39    128.18 o 
 -11   6   3     2767.08     2748.05    110.80 o 
 -10   6   3     6286.28     6457.59    190.55 o 
  -9   6   3     3316.23     3221.83    112.58 o 
  -8   6   3     2050.11     2041.24    118.54 o 
  -7   6   3     1455.30     1531.35     67.00 o 
  -6   6   3     4591.63     4170.85    155.41 o 
  -5   6   3     1305.08     1190.17     70.69 o 
  -4   6   3      655.64      643.34     31.95 o 
  -3   6   3     8948.45     8911.67    161.95 o 
  -2   6   3    27493.02    27722.14    525.73 o 
  -1   6   3      269.23      206.60     29.94 o 
   0   6   3     1763.31     1560.17     59.29 o 
   1   6   3    14724.03    15630.94    260.93 o 
   2   6   3     5201.95     5614.08     98.57 o 
   3   6   3     2596.04     2532.34     57.77 o 
   4   6   3     1314.05     1425.11     43.13 o 
   5   6   3    11322.36    11652.60    188.39 o 
   6   6   3     9215.23     9124.67    157.14 o 
   7   6   3     2421.86     2288.59     63.47 o 
   8   6   3      259.93      271.01     27.83 o 
   9   6   3        7.19       59.50     25.71 o 
  10   6   3      874.11      772.21     79.67 o 
  11   6   3      952.91     1044.69     94.78 o 
  12   6   3     3068.27     3046.31    156.35 o 
  13   6   3     3755.55     3666.84    189.12 o 
  14   6   3     1221.82     1296.15    119.35 o 
 -14   7   3     2391.68     2596.85    157.03 o 
 -13   7   3     2713.55     2589.31    122.11 o 
 -12   7   3     4836.76     4944.66    163.23 o 
 -11   7   3     1326.45     1397.81    114.04 o 
 -10   7   3    10214.27    10139.75    246.27 o 
  -9   7   3    15625.59    15366.46    330.30 o 
  -8   7   3    13594.72    13462.91    357.22 o 
  -7   7   3    13266.04    12747.48    272.98 o 
  -6   7   3    15762.98    15204.42    309.21 o 
  -5   7   3     8635.89     8264.82    236.72 o 
  -4   7   3     2620.30     2410.99     92.70 o 
  -3   7   3      204.08      218.47     30.85 o 
  -2   7   3    20169.07    20309.41    403.12 o 
  -1   7   3    23829.40    23669.49    461.46 o 
   0   7   3    24236.42    24871.44    479.55 o 
   1   7   3    28282.99    28752.49    548.99 o 
   2   7   3    60231.47    62387.67    858.44 o 
   3   7   3    22813.90    22778.65    333.57 o 
   4   7   3    12555.28    12995.78    205.80 o 
   5   7   3     2167.97     2149.92     64.39 o 
   6   7   3     4437.03     4359.48     93.71 o 
   7   7   3     7284.86     7229.92    136.85 o 
   8   7   3    16713.17    16395.67    416.27 o 
   9   7   3    27204.13    27194.45    469.76 o 
  10   7   3     4985.83     5264.01    202.86 o 
  11   7   3     6294.03     6702.40    244.56 o 
  12   7   3     2327.35     2291.22    140.15 o 
  13   7   3     1193.63     1377.56    176.83 o 
  14   7   3     2467.10     2635.41    159.48 o 
 -13   8   3    10323.75    10399.70    273.13 o 
 -12   8   3    30414.72    31002.79    620.51 o 
 -11   8   3    17160.35    17919.57    390.26 o 
 -10   8   3    12114.67    12589.93    365.54 o 
  -9   8   3     5654.87     5473.54    163.46 o 
  -8   8   3     8673.35     8464.85    268.08 o 
  -7   8   3      443.60      398.96     43.12 o 
  -6   8   3     4066.18     3788.57    194.37 o 
  -5   8   3     8175.29     7611.88    263.15 o 
  -4   8   3    15938.08    14663.54    520.48 o 
  -3   8   3    22979.05    21485.80   1268.15 o 
  -2   8   3    79610.42    71874.72   3299.57 o 
  -1   8   3    25801.40    25976.51    569.29 o 
   0   8   3      903.15      929.78     64.88 o 
   1   8   3     1515.61     1452.90    116.79 o 
   2   8   3     9178.71     9039.82    150.71 o 
   3   8   3    15433.94    15034.64    259.73 o 
   4   8   3     3602.50     3668.32    128.18 o 
   5   8   3    16998.10    17578.46    273.12 o 
   6   8   3    32908.74    34230.23    539.97 o 
   7   8   3    32210.63    32707.18    482.01 o 
   8   8   3     5810.48     5925.95    142.46 o 
   9   8   3       83.92      203.13     38.71 o 
  10   8   3        8.75       46.37     66.68 o 
  11   8   3     4156.60     4299.20    218.13 o 
  12   8   3    13602.37    14151.97    492.03 o 
  13   8   3    21763.71    23988.74    899.53 o 
 -13   9   3     1755.80     1713.97    168.79 o 
 -12   9   3      592.15      625.99     69.09 o 
 -11   9   3       15.70      -10.00     33.07 o 
 -10   9   3      947.91     1020.52     74.41 o 
  -9   9   3     2071.40     1905.70    126.59 o 
  -8   9   3    11892.56    11359.47    261.80 o 
  -7   9   3    32695.28    32576.41    867.93 o 
  -6   9   3    33353.49    33233.79    765.22 o 
  -5   9   3     6221.63     6206.23    217.65 o 
  -4   9   3      376.55      458.35    114.12 o 
  -3   9   3     1752.86     1809.23     99.93 o 
  -2   9   3     6002.30     5738.68    155.94 o 
  -1   9   3     7324.24     7380.19    373.52 o 
   0   9   3     1936.74     2013.52     81.46 o 
   1   9   3    10168.55     9796.30    227.78 o 
   2   9   3    25544.78    25065.18    422.32 o 
   3   9   3    12649.29    12464.29    267.17 o 
   4   9   3    11584.48    11391.12    217.74 o 
   5   9   3     1695.03     1622.62     54.30 o 
   6   9   3       92.01      126.03     22.49 o 
   7   9   3    10093.20    10262.61    225.43 o 
   8   9   3    48308.30    50636.84    821.42 o 
   9   9   3    17162.70    18630.07    385.83 o 
  10   9   3     5058.04     5382.79    288.69 o 
  11   9   3      620.23      748.56    124.95 o 
  12   9   3      743.54      778.30    133.84 o 
  13   9   3     1156.33     1259.66    164.87 o 
 -12  10   3     1336.51     1226.90     91.13 o 
 -11  10   3      347.08      415.71     59.00 o 
 -10  10   3     2326.85     2186.76    103.67 o 
  -9  10   3       43.92       32.43     40.58 o 
  -8  10   3        6.42       29.39     37.81 o 
  -7  10   3        5.49       -4.03     35.12 o 
  -6  10   3     1510.00     1442.54     93.54 o 
  -5  10   3     1380.78     1377.39     90.82 o 
  -4  10   3     2903.33     2670.05    139.17 o 
  -3  10   3     4960.14     4882.75    169.10 o 
  -2  10   3    11568.06    10577.71    250.15 o 
  -1  10   3    10831.79    11099.10    259.63 o 
   0  10   3      300.09      247.03     38.74 o 
   1  10   3       25.32       55.84     28.04 o 
   2  10   3     5140.63     5114.07    122.52 o 
   3  10   3     2275.60     2148.22     73.10 o 
   4  10   3     1239.09     1204.63     72.86 o 
   5  10   3       84.91      143.42     28.50 o 
   6  10   3     6404.93     6317.32    147.58 o 
   7  10   3     3767.37     3721.72    127.20 o 
   8  10   3     3717.53     3633.99    267.95 o 
   9  10   3      869.84      858.07     81.56 o 
  10  10   3       82.84      143.05     75.65 o 
  11  10   3       16.92      -27.16     64.17 o 
  12  10   3     1212.54     1358.91    165.68 o 
 -11  11   3     1147.05     1284.19    127.94 o 
 -10  11   3     3115.06     2978.67    153.15 o 
  -9  11   3     5926.67     6124.03    225.39 o 
  -8  11   3      385.44      392.68     64.44 o 
  -7  11   3     1861.25     1797.87    109.89 o 
  -6  11   3     1754.73     1709.44    161.64 o 
  -5  11   3      272.81      302.70     54.13 o 
  -4  11   3    10007.17     9742.06    285.39 o 
  -3  11   3     1127.36     1087.39     89.23 o 
  -2  11   3      298.14      278.78     77.18 o 
  -1  11   3    15098.51    14955.28    425.13 o 
   0  11   3     5473.44     4911.82    420.03 o 
   1  11   3     6002.51     5532.33    426.02 o 
   2  11   3     2033.09     2059.30     73.80 o 
   3  11   3      281.46      295.80     44.26 o 
   4  11   3      337.99      368.32     48.97 o 
   5  11   3     1515.07     1479.97     90.52 o 
   6  11   3      275.97      280.36     47.01 o 
   7  11   3      138.35      158.74     40.55 o 
   8  11   3     2122.65     2137.23    202.62 o 
   9  11   3       29.64       -2.91     58.68 o 
 -10  12   3     9944.03    10161.99    685.03 o 
  -9  12   3      292.57      303.39     67.55 o 
  -8  12   3      539.00      508.24     74.44 o 
  -7  12   3     2679.15     2474.84    156.39 o 
  -6  12   3     1095.27     1057.04     92.19 o 
  -5  12   3     5866.03     5582.97    202.20 o 
  -4  12   3     5440.01     5323.44    193.52 o 
  -3  12   3    17338.59    17682.03    458.38 o 
  -2  12   3    14975.13    14887.90    397.84 o 
  -1  12   3     3645.15     3434.16    145.73 o 
   0  12   3     1712.90     1672.88     88.22 o 
   1  12   3        2.69       19.14     31.33 o 
   2  12   3      140.82      156.93     38.27 o 
   3  12   3     6981.14     6955.16    196.35 o 
   4  12   3     5454.61     5407.70    168.81 o 
   5  12   3    12894.06    13017.32    312.19 o 
   6  12   3    12177.04    12639.71    306.96 o 
   7  12   3     9824.43    10337.56    284.33 o 
   8  12   3     1273.48     1272.84    110.43 o 
   9  12   3       18.82       90.36     70.64 o 
  -8  13   3     7958.22     8062.44    278.21 o 
  -7  13   3    11877.54    11697.57    353.91 o 
  -6  13   3     7945.84     7681.66    260.83 o 
  -5  13   3     4020.06     3443.03    200.11 o 
  -4  13   3     8924.16     8243.88    267.85 o 
  -3  13   3     2839.93     2881.46    153.24 o 
  -2  13   3      982.79      980.54    125.68 o 
  -1  13   3     7394.48     7050.37    236.90 o 
   0  13   3    11642.37    11645.83    335.94 o 
   1  13   3    12422.24    12778.34    359.18 o 
   2  13   3    11186.46    11345.58    285.77 o 
   3  13   3    10312.77    10067.75    263.17 o 
   4  13   3      243.65      243.60     52.15 o 
   5  13   3       17.51       38.19     43.96 o 
   6  13   3      195.49      153.82     46.96 o 
   7  13   3     9886.69     9854.36    713.16 o 
   8  13   3    11317.54    11905.96    497.37 o 
  -7  14   3       43.61       80.25     47.45 o 
  -6  14   3     4338.32     4244.95    188.63 o 
  -5  14   3     3560.87     3629.02    168.72 o 
  -4  14   3     5024.09     5009.98    201.79 o 
  -3  14   3    18362.61    17792.74    675.98 o 
  -2  14   3    18652.24    18901.73    500.20 o 
  -1  14   3     7841.53     7555.14    255.82 o 
   0  14   3      998.45      922.98     90.78 o 
   1  14   3       46.12       80.20     44.43 o 
   2  14   3     1161.09     1176.12     97.84 o 
   3  14   3     5427.04     5566.36    213.61 o 
   4  14   3     6540.03     6704.69    207.00 o 
   5  14   3     5913.65     5871.21    192.18 o 
   6  14   3     9729.47    10305.06    279.20 o 
   7  14   3    11480.84    12085.53    400.35 o 
  -4  15   3      719.42      767.55     91.88 o 
  -3  15   3     1435.40     1355.38    157.76 o 
  -2  15   3     1734.40     1858.25    169.48 o 
  -1  15   3      313.85      229.10     58.76 o 
   0  15   3      347.89      422.91     71.73 o 
   1  15   3     2034.76     2368.24    163.10 o 
   2  15   3     6722.23     6543.17    240.71 o 
   3  15   3     4539.67     4517.73    285.21 o 
   4  15   3      797.29      874.33     93.44 o 
 -15   0   4     9454.13    10063.40    597.75 o 
 -14   0   4    16963.22    17619.24    472.98 o 
 -13   0   4     8571.20     8193.42    367.81 o 
 -12   0   4      123.62       91.63     43.98 o 
 -11   0   4     1013.80      936.99     80.23 o 
 -10   0   4    12719.98    12790.78    488.32 o 
  -9   0   4    16012.06    15040.71    423.42 o 
  -8   0   4    69777.55    69295.63   1488.54 o 
  -7   0   4    53307.47    54499.53   1178.72 o 
  -6   0   4    48407.09    48911.63   1055.44 o 
  -5   0   4    53356.98    53688.32    969.28 o 
  -4   0   4    22076.15    22325.17    419.13 o 
  -3   0   4     1295.61     1465.01     57.89 o 
  -2   0   4     4232.73     4823.51    193.97 o 
  -1   0   4      968.54     1131.00     70.64 o 
   0   0   4    50871.71    52186.29   1539.14 o 
   1   0   4    43719.41    46096.00    960.70 o 
   2   0   4    54522.47    57232.14   1191.56 o 
   3   0   4   105240.64   113304.66   3323.17 o 
   4   0   4    87137.25    91299.25   2698.59 o 
   5   0   4     5519.52     5406.23    223.06 o 
   6   0   4    16115.28    15316.38    348.54 o 
   7   0   4    35286.57    37253.00    923.29 o 
   8   0   4      685.02      587.40     87.61 o 
   9   0   4     5376.18     5276.27    268.16 o 
  10   0   4    34348.37    34494.09   1151.04 o 
  11   0   4    20873.73    21204.65    773.29 o 
  12   0   4    24052.81    25307.57    906.96 o 
  13   0   4     6284.19     6029.35    330.39 o 
  14   0   4      332.85      339.61    105.87 o 
  15   0   4     4177.24     4102.92    280.45 o 
 -15   1   4      121.93      116.60     38.10 o 
 -14   1   4     1728.96     1773.73     84.28 o 
 -13   1   4     3530.60     3473.31    125.54 o 
 -12   1   4    10892.58    10654.18    323.64 o 
 -11   1   4     5532.56     5145.97    131.09 o 
 -10   1   4    25931.72    25098.62    424.11 o 
  -9   1   4     5674.56     5718.66    132.15 o 
  -8   1   4     5725.92     5388.95    122.57 o 
  -7   1   4     5308.19     4893.45    110.29 o 
  -6   1   4      190.21      223.48     45.01 o 
  -5   1   4    40608.25    40546.21    564.86 o 
  -4   1   4   134786.77   137361.48   1847.79 o 
  -3   1   4    84485.66    88431.51   1568.67 o 
  -2   1   4     1384.23     1286.50     46.24 o 
  -1   1   4     7354.19     7929.34    191.60 o 
   0   1   4    15970.86    16504.99    247.53 o 
   1   1   4     7794.44     8422.76    167.38 o 
   2   1   4     4771.10     4993.27     84.98 o 
   3   1   4      390.92      480.61     21.18 o 
   4   1   4    55521.84    59819.80   1024.72 o 
   5   1   4    63523.05    67668.78   1160.87 o 
   6   1   4    48920.28    49185.65    738.25 o 
   7   1   4    32031.01    32792.03    506.61 o 
   8   1   4    38724.22    37442.86   1072.32 o 
   9   1   4     2904.37     2823.15    272.45 o 
  10   1   4     1152.51      964.85     87.02 o 
  11   1   4     9660.60     9340.05    616.66 o 
  12   1   4     1622.93     1455.98    165.12 o 
  13   1   4     3935.08     3641.03    172.47 o 
  14   1   4     9343.69     8961.02    306.73 o 
  15   1   4     5870.73     5865.99    686.73 o 
 -15   2   4     1710.88     1707.09     80.45 o 
 -14   2   4     2259.94     2465.45    110.78 o 
 -13   2   4      523.73      483.45     54.10 o 
 -12   2   4      624.76      594.16     51.76 o 
 -11   2   4       75.34       58.74     26.74 o 
 -10   2   4      469.54      372.80     38.29 o 
  -9   2   4     2007.64     1836.79     95.10 o 
  -8   2   4    10362.92     9500.58    184.62 o 
  -7   2   4      156.83      139.51     23.81 o 
  -6   2   4     6877.07     6745.10    133.91 o 
  -5   2   4      116.88      152.11     16.23 o 
  -4   2   4     7606.09     7797.43    126.79 o 
  -3   2   4      793.04      773.87     39.27 o 
  -2   2   4      344.74      330.48     28.32 o 
  -1   2   4     4866.31     4952.54    112.03 o 
   0   2   4    16148.61    16570.06    265.04 o 
   1   2   4     5024.16     5079.99    127.43 o 
   2   2   4    35570.41    39024.65    642.40 o 
   3   2   4    17556.18    19448.78    423.37 o 
   4   2   4    15194.67    16051.01    293.04 o 
   5   2   4     1356.51     1459.58     51.79 o 
   6   2   4    11533.02    11397.43    191.77 o 
   7   2   4     3628.00     3554.70     78.44 o 
   8   2   4      572.51      548.24     99.89 o 
   9   2   4      897.30      853.05     62.13 o 
  10   2   4     3006.87     3078.00    116.54 o 
  11   2   4     6512.50     6443.09    228.76 o 
  12   2   4     5148.51     5215.23    230.50 o 
  13   2   4     1502.83     1557.22    172.79 o 
  14   2   4      237.44      230.61     67.59 o 
  15   2   4       12.55       12.39     49.65 o 
 -15   3   4     1084.29     1054.75     69.59 o 
 -14   3   4      476.04      512.81     47.15 o 
 -13   3   4      517.09      460.41     43.43 o 
 -12   3   4      359.87      365.06     37.84 o 
 -11   3   4      242.03      266.86     32.32 o 
 -10   3   4      194.10      204.79     27.74 o 
  -9   3   4      967.10      944.90     45.72 o 
  -8   3   4        9.42       50.13     18.05 o 
  -7   3   4     2397.82     2320.46     62.06 o 
  -6   3   4      187.36      172.80     20.32 o 
  -5   3   4       19.39       53.16     12.24 o 
  -4   3   4     1608.62     1556.22     43.33 o 
  -3   3   4      188.80      184.04     16.61 o 
  -2   3   4     5993.48     6108.57    115.63 o 
  -1   3   4      693.29      680.85     41.95 o 
   0   3   4     3741.18     4141.84     84.42 o 
   1   3   4     2280.21     2457.47     79.67 o 
   2   3   4     8372.85     9028.77    139.78 o 
   3   3   4       12.43       -1.14      9.35 o 
   4   3   4    15566.44    16753.63    350.41 o 
   5   3   4     6070.03     6127.71    106.03 o 
   6   3   4     9658.96     9645.40    156.91 o 
   7   3   4       33.42       61.67     18.73 o 
   8   3   4     5237.56     4902.08    115.83 o 
   9   3   4     1971.92     1761.60     83.79 o 
  10   3   4     2627.66     2653.10    107.62 o 
  11   3   4      324.29      423.16    100.46 o 
  12   3   4       75.59       84.21     52.67 o 
  13   3   4     1666.02     1604.60    122.90 o 
  14   3   4      382.61      459.26    132.87 o 
  15   3   4       59.59       88.99     65.95 o 
 -15   4   4     3531.31     3569.40    137.18 o 
 -14   4   4     7873.30     8126.21    191.19 o 
 -13   4   4     4466.15     4531.31    129.50 o 
 -12   4   4      550.53      616.46     46.70 o 
 -11   4   4        4.79       32.81     23.51 o 
 -10   4   4     6499.00     6208.28    148.81 o 
  -9   4   4     4903.94     4785.15    105.15 o 
  -8   4   4    23517.83    23358.90    343.78 o 
  -7   4   4     9034.04     8670.92    148.98 o 
  -6   4   4    44491.10    45267.95    612.40 o 
  -5   4   4    22402.71    21871.53    297.71 o 
  -4   4   4     5982.54     5717.09    182.39 o 
  -3   4   4     2637.26     2655.67     70.95 o 
  -2   4   4     1956.55     1893.68     62.59 o 
  -1   4   4     3309.67     3503.42     91.10 o 
   0   4   4    31618.13    32863.32    512.84 o 
   1   4   4     9871.77    10292.12    176.63 o 
   2   4   4    63358.51    65105.53    886.70 o 
   3   4   4    11344.25    10995.50    182.82 o 
   4   4   4    36452.87    37977.41    531.85 o 
   5   4   4      498.11      467.16     26.35 o 
   6   4   4     2289.19     2376.60     57.69 o 
   7   4   4     2861.57     3057.41     70.51 o 
   8   4   4     3656.57     3798.97     99.71 o 
   9   4   4     8046.29     8214.22    215.08 o 
  10   4   4    16710.59    16601.32    803.19 o 
  11   4   4     6937.53     7085.53    243.77 o 
  12   4   4    10687.28    10333.69    325.67 o 
  13   4   4     2686.14     2531.60    148.58 o 
  14   4   4      349.92      519.35     89.15 o 
  15   4   4     4657.61     5147.66    224.48 o 
 -15   5   4       93.57       46.21     90.68 o 
 -14   5   4    11174.98    11853.71    250.79 o 
 -13   5   4     9700.62     9613.94    247.96 o 
 -12   5   4    20499.95    20545.32    369.20 o 
 -11   5   4     7225.77     7170.53    166.61 o 
 -10   5   4    16021.50    15927.34    292.13 o 
  -9   5   4    25971.29    25731.55    425.91 o 
  -8   5   4     7171.63     7167.07    134.21 o 
  -7   5   4     4645.88     4344.84    102.63 o 
  -6   5   4       83.11       92.16     19.07 o 
  -5   5   4    25150.08    25116.53    398.36 o 
  -4   5   4   108265.13   109085.65   1660.76 o 
  -3   5   4    53910.21    56004.44   1020.51 o 
  -2   5   4    31563.89    31187.33    581.79 o 
  -1   5   4    13985.10    14643.61    293.36 o 
   0   5   4    13585.05    13086.98    263.71 o 
   1   5   4     5408.73     5656.74    108.45 o 
   2   5   4     2998.36     2766.46     58.97 o 
   3   5   4      313.75      361.82     21.92 o 
   4   5   4    24689.39    25471.42    368.22 o 
   5   5   4    69795.20    72991.12   1000.78 o 
   6   5   4    52521.13    54994.58    765.85 o 
   7   5   4     3505.47     3379.59     78.31 o 
   8   5   4    22169.14    22399.35    588.78 o 
   9   5   4     1133.73     1109.12     71.46 o 
  10   5   4      580.54      607.97     73.33 o 
  11   5   4     5104.74     5262.76    237.13 o 
  12   5   4     9778.79     9924.22    318.92 o 
  13   5   4     8883.32     8729.65    299.93 o 
  14   5   4    15421.88    16109.52    470.33 o 
 -14   6   4     7194.96     7564.41    245.31 o 
 -13   6   4     9158.87     9225.51    248.39 o 
 -12   6   4     1399.66     1369.19     88.68 o 
 -11   6   4     2634.82     2616.32    131.33 o 
 -10   6   4     1743.00     1588.36     85.18 o 
  -9   6   4     9983.90     9706.93    258.87 o 
  -8   6   4    22080.15    21497.54    427.37 o 
  -7   6   4     6799.48     6836.64    170.54 o 
  -6   6   4    18087.35    17606.18    431.80 o 
  -5   6   4    25128.31    24790.80    901.77 o 
  -4   6   4     2700.03     2770.83    144.96 o 
  -3   6   4     2683.50     2614.44     85.45 o 
  -2   6   4     8491.73     8589.10    358.02 o 
  -1   6   4     4527.41     4442.11    191.16 o 
   0   6   4    17717.59    17418.31    346.37 o 
   1   6   4    55860.50    58623.08    905.14 o 
   2   6   4    74332.09    77751.74   1060.97 o 
   3   6   4    70217.87    72614.70    994.13 o 
   4   6   4    35537.97    37314.86    527.79 o 
   5   6   4     1571.68     1500.80     47.04 o 
   6   6   4    17555.65    17763.56    273.79 o 
   7   6   4     2581.45     2544.52     67.57 o 
   8   6   4     2232.08     2238.69     86.98 o 
   9   6   4    11172.63    10787.78    262.92 o 
  10   6   4    18791.87    19126.96    495.66 o 
  11   6   4    17749.47    17811.37    478.60 o 
  12   6   4    17607.53    18309.73    499.23 o 
  13   6   4     8528.01     8340.70    293.36 o 
  14   6   4     2520.10     2821.03    163.22 o 
 -14   7   4      670.54      707.79     76.36 o 
 -13   7   4     1923.81     1989.70    110.17 o 
 -12   7   4      892.45      892.44    114.61 o 
 -11   7   4     5276.44     5216.63    164.68 o 
 -10   7   4     3822.47     3782.33    131.81 o 
  -9   7   4     3954.62     3896.79    128.53 o 
  -8   7   4     5569.69     5254.42    148.98 o 
  -7   7   4     1757.32     1566.81     85.42 o 
  -6   7   4       78.52       94.89     34.27 o 
  -5   7   4     9720.69     8995.92    265.97 o 
  -4   7   4    47748.51    47298.33   1106.35 o 
  -3   7   4    18320.57    17600.41    359.67 o 
  -2   7   4      706.88      792.44     84.52 o 
  -1   7   4      914.15     1023.51     64.39 o 
   0   7   4       89.91       93.86     23.73 o 
   1   7   4     2657.23     2565.91     76.00 o 
   2   7   4     3640.55     3524.59     73.18 o 
   3   7   4     2257.76     2189.58     55.76 o 
   4   7   4     6471.10     6446.08    118.52 o 
   5   7   4    16020.75    15578.96    244.21 o 
   6   7   4    16861.54    17392.37    272.31 o 
   7   7   4     9557.32     9911.94    174.68 o 
   8   7   4     2267.98     2373.43     98.74 o 
   9   7   4     1944.45     2152.94     97.99 o 
  10   7   4     3727.44     3863.37    421.88 o 
  11   7   4     5716.14     6021.49    224.04 o 
  12   7   4      923.16     1020.72    103.57 o 
  13   7   4     1133.02     1103.34    235.19 o 
  14   7   4      650.01      666.64     94.22 o 
 -13   8   4       55.75       84.04     43.18 o 
 -12   8   4      514.94      634.08     70.27 o 
 -11   8   4        0.20       33.96     39.85 o 
 -10   8   4       28.61       -0.01     30.48 o 
  -9   8   4     3910.23     3858.78    130.21 o 
  -8   8   4      232.42      211.47     39.54 o 
  -7   8   4      667.11      615.80     85.43 o 
  -6   8   4     1363.94     1281.49    108.30 o 
  -5   8   4       29.01        2.95     26.74 o 
  -4   8   4        7.86       14.60     22.87 o 
  -3   8   4     2443.56     2061.50    236.56 o 
  -2   8   4      835.83      850.15     54.05 o 
  -1   8   4      893.30      872.08     53.43 o 
   0   8   4     3549.01     3120.44    145.23 o 
   1   8   4       33.70       77.82     24.91 o 
   2   8   4       21.25       70.32     56.77 o 
   3   8   4      464.20      510.95     35.40 o 
   4   8   4      102.52      141.47     20.65 o 
   5   8   4     2396.45     2435.82     85.87 o 
   6   8   4     2301.67     2269.84     65.13 o 
   7   8   4       18.81       27.82     29.54 o 
   8   8   4      737.63      851.00     53.79 o 
   9   8   4     1574.09     1653.15     89.69 o 
  10   8   4      752.86      836.87     85.00 o 
  11   8   4       73.39       84.45     61.99 o 
  12   8   4       96.01      172.66    127.78 o 
  13   8   4        0.14       15.42     52.02 o 
 -12   9   4     8655.50     9225.32    251.61 o 
 -11   9   4     1508.25     1609.19    173.86 o 
 -10   9   4     4688.38     4876.95    202.21 o 
  -9   9   4     3282.88     3300.84    121.38 o 
  -8   9   4     2145.00     1994.15    185.08 o 
  -7   9   4      430.39      359.58     59.03 o 
  -6   9   4     1850.14     1699.35     97.28 o 
  -5   9   4      363.81      407.59     55.61 o 
  -4   9   4     9178.42     8897.44    218.66 o 
  -3   9   4     4187.45     4193.58    128.42 o 
  -2   9   4    22168.03    21144.08    431.68 o 
  -1   9   4    17643.06    16843.05    355.65 o 
   0   9   4    17447.58    17348.19    364.62 o 
   1   9   4       39.07       52.89     24.82 o 
   2   9   4      939.45      870.12     46.07 o 
   3   9   4      201.31      194.15     28.20 o 
   4   9   4     7796.46     7707.64    162.54 o 
   5   9   4     6437.94     6266.80    141.75 o 
   6   9   4     4419.50     4406.22    113.43 o 
   7   9   4      188.75      266.67     35.29 o 
   8   9   4      149.19      169.16     33.63 o 
   9   9   4      671.33      746.98     66.88 o 
  10   9   4     1131.58     1286.11    100.18 o 
  11   9   4      246.99      309.79     66.95 o 
  12   9   4     2427.12     2194.27    202.70 o 
 -12  10   4      276.21      328.25     55.86 o 
 -11  10   4      145.76       69.00     55.36 o 
 -10  10   4     2631.68     2631.08    143.00 o 
  -9  10   4     5365.37     5337.80    205.52 o 
  -8  10   4    14714.86    14427.49    398.24 o 
  -7  10   4     7245.87     7191.10    237.70 o 
  -6  10   4    24076.71    24217.36    591.04 o 
  -5  10   4    22229.43    21476.73    529.13 o 
  -4  10   4     3353.27     3056.74    130.92 o 
  -3  10   4     2774.75     2657.16    102.29 o 
  -2  10   4     3476.82     3424.20    117.74 o 
  -1  10   4      808.72      811.38     59.47 o 
   0  10   4    14419.08    14266.77    317.04 o 
   1  10   4    18954.62    18524.13    391.53 o 
   2  10   4    36796.16    37518.64    726.79 o 
   3  10   4    13342.58    13405.24    262.29 o 
   4  10   4    19793.90    19396.20    345.49 o 
   5  10   4       68.79       89.58     26.48 o 
   6  10   4       32.29       54.02     25.52 o 
   7  10   4     2043.37     1989.18    120.73 o 
   8  10   4     4361.62     4427.15    145.43 o 
   9  10   4    15200.34    16041.04    593.06 o 
  12  10   4    10893.46    10664.72    488.48 o 
 -11  11   4     2313.24     2468.64    146.01 o 
 -10  11   4     7766.20     7937.09    276.01 o 
  -9  11   4     6223.08     6370.65    234.87 o 
  -8  11   4     3403.81     3130.42    151.83 o 
  -7  11   4       26.41       -4.46     37.95 o 
  -6  11   4      325.17      381.02     62.10 o 
  -5  11   4     9363.46     8854.65    309.30 o 
  -4  11   4    23018.53    22764.50    560.96 o 
  -3  11   4    26000.43    25670.61    616.67 o 
  -2  11   4    10533.58    10565.04    259.28 o 
  -1  11   4    12258.89    11971.28    351.58 o 
   0  11   4     2458.58     2202.69     95.94 o 
   1  11   4       80.56      186.80     36.94 o 
   2  11   4       89.68      114.49     27.80 o 
   3  11   4      168.90      289.84     35.72 o 
   4  11   4    21480.71    21693.14    386.62 o 
   5  11   4    38768.26    41376.20    685.07 o 
   6  11   4    31138.67    31787.57    640.26 o 
   7  11   4     6288.46     6559.20    244.13 o 
   8  11   4    10340.41    10954.72    350.31 o 
   9  11   4     5163.54     5213.39    272.53 o 
 -10  12   4     1681.01     1652.85    125.24 o 
  -9  12   4    10709.19    10810.72    432.95 o 
  -8  12   4     7272.61     7563.02    264.42 o 
  -7  12   4     5946.45     6269.20    228.27 o 
  -6  12   4     9183.03     8500.10    274.35 o 
  -5  12   4    13221.54    12464.84    356.98 o 
  -4  12   4     1096.66     1084.59     89.77 o 
  -3  12   4      285.32      229.58     52.19 o 
  -2  12   4       11.78       15.42     33.55 o 
  -1  12   4      677.19      625.44     62.63 o 
   0  12   4      514.50      569.65     60.56 o 
   1  12   4     9842.08    10039.97    255.32 o 
   2  12   4    11212.48    11272.86    308.82 o 
   3  12   4    11570.06    11451.85    281.61 o 
   4  12   4     1730.11     1676.40     90.91 o 
   5  12   4       71.70       78.19     37.41 o 
   6  12   4     2043.54     1924.85     97.00 o 
   7  12   4      195.24      221.93     62.18 o 
   8  12   4      724.60      830.97     97.31 o 
  -8  13   4      125.78       88.12     62.55 o 
  -7  13   4      286.87      362.50     73.38 o 
  -6  13   4       30.01       65.76     44.14 o 
  -5  13   4      225.58      291.62     89.63 o 
  -4  13   4      960.08      853.45     87.67 o 
  -3  13   4     3938.01     3651.06    174.41 o 
  -2  13   4      159.12      167.38     52.76 o 
  -1  13   4      467.76      423.05     63.35 o 
   0  13   4     1845.76     1843.19     99.43 o 
   1  13   4       31.49       54.12     36.78 o 
   2  13   4     2175.38     2240.56    108.11 o 
   3  13   4     1125.09     1170.06     82.73 o 
   4  13   4        9.90       30.47     35.62 o 
   5  13   4     5757.98     6049.27    189.74 o 
   6  13   4      394.20      555.74     89.71 o 
   7  13   4     1611.79     1490.92    123.24 o 
   8  13   4       53.80      120.52     57.17 o 
  -6  14   4     6104.99     5567.46    222.36 o 
  -5  14   4     1778.74     1780.43    127.53 o 
  -4  14   4     1656.24     1619.25    134.24 o 
  -3  14   4      924.93      835.75     91.22 o 
  -2  14   4       64.34       25.63     42.66 o 
  -1  14   4      772.53      949.68     92.67 o 
   0  14   4     3912.71     4117.04    233.33 o 
   1  14   4      335.37      340.84     65.47 o 
   2  14   4      278.84      309.43     55.34 o 
   3  14   4      167.77      251.26     51.88 o 
   4  14   4     4669.12     4708.13    169.74 o 
   5  14   4      907.45      910.36    111.02 o 
   6  14   4       65.46      145.09     60.75 o 
  -3  15   4     3912.79     4042.28    181.71 o 
  -2  15   4     4849.44     4772.01    261.94 o 
  -1  15   4     7754.37     8365.59    283.97 o 
   0  15   4     7455.10     7468.61    320.21 o 
   1  15   4       23.36       74.36     51.23 o 
   2  15   4     1751.01     1965.53    129.37 o 
   3  15   4     6378.82     6656.04    243.85 o 
 -15   1   5     2247.38     2333.54    122.14 o 
 -14   1   5      376.97      409.12     50.38 o 
 -13   1   5     1418.96     1311.55     72.37 o 
 -12   1   5      448.86      521.87     49.21 o 
 -11   1   5      734.58      711.06     52.84 o 
 -10   1   5      911.35      846.75     52.94 o 
  -9   1   5     4485.84     4423.23    112.41 o 
  -8   1   5    19112.66    18883.15    371.91 o 
  -7   1   5    46632.82    47636.68    735.49 o 
  -6   1   5    10380.54    10317.09    197.49 o 
  -5   1   5     6812.73     6571.95    114.29 o 
  -4   1   5      170.78      181.20     18.73 o 
  -3   1   5    34152.98    35520.59    657.35 o 
  -2   1   5       48.88       50.03     16.73 o 
  -1   1   5     4170.60     4251.55    183.62 o 
   0   1   5    11037.86    11181.74    301.86 o 
   1   1   5    36629.30    39930.50    520.89 o 
   2   1   5    20557.00    21212.94    322.83 o 
   3   1   5    20166.29    21578.16    421.82 o 
   4   1   5    11185.71    11496.63    217.20 o 
   5   1   5     3745.82     3670.67     85.99 o 
   6   1   5     3988.02     3979.96     96.24 o 
   7   1   5      917.90     1162.50     75.37 o 
   8   1   5     1984.72     1747.68     95.25 o 
   9   1   5     2547.94     2350.52    122.93 o 
  10   1   5     2923.13     2970.62    205.77 o 
  11   1   5     6237.99     6145.00    226.08 o 
  12   1   5     2807.09     2427.10    264.44 o 
  13   1   5      443.66      452.74     75.94 o 
  14   1   5       24.52      100.42     56.21 o 
  15   1   5        2.19       46.15     56.13 o 
 -15   2   5     1308.30     1319.71     68.77 o 
 -14   2   5     2666.70     2452.73    111.86 o 
 -13   2   5     1015.02     1026.33     66.63 o 
 -12   2   5     3911.10     3817.18    122.93 o 
 -11   2   5    30992.79    30942.28    696.73 o 
 -10   2   5    16487.46    15579.65    286.65 o 
  -9   2   5    41729.25    42323.95    670.81 o 
  -8   2   5    11273.31    11055.04    239.66 o 
  -7   2   5     5080.99     4796.66    110.06 o 
  -6   2   5    11292.28    11008.96    178.66 o 
  -5   2   5     3817.48     3594.89    117.49 o 
  -4   2   5    15450.67    15731.87    264.83 o 
  -3   2   5    13420.74    13056.59    265.82 o 
  -2   2   5    67841.87    70758.36   1059.88 o 
  -1   2   5    34308.66    34930.33    535.31 o 
   0   2   5    16351.89    16760.43    272.09 o 
   1   2   5    15715.32    16284.37    264.28 o 
   2   2   5    13359.77    14725.14    231.03 o 
   3   2   5    21297.34    22832.43    349.04 o 
   4   2   5    33575.91    34403.59    599.37 o 
   5   2   5    14683.83    14494.59    357.03 o 
   6   2   5    69679.10    71261.99   1230.64 o 
   7   2   5    41242.96    41907.83    934.55 o 
   8   2   5    16465.42    16113.52    414.03 o 
   9   2   5     3648.27     3835.85    155.86 o 
  10   2   5      559.01      539.42     57.64 o 
  11   2   5      835.35      917.39     90.86 o 
  12   2   5     5209.36     5001.50    205.15 o 
  13   2   5     7899.30     7522.85    315.52 o 
  14   2   5    14304.64    14127.43    428.51 o 
  15   2   5    15510.87    15432.54    461.65 o 
 -15   3   5    13203.89    13102.70    297.21 o 
 -14   3   5     3685.81     3664.88    118.60 o 
 -13   3   5     6686.48     6736.60    147.36 o 
 -12   3   5     5458.07     5384.66    125.10 o 
 -11   3   5     9529.08     9458.08    178.07 o 
 -10   3   5      239.34      249.52     30.23 o 
  -9   3   5     6741.30     6531.20    167.68 o 
  -8   3   5    61581.45    61944.86   1094.67 o 
  -7   3   5    75124.80    69097.80   1699.03 o 
  -6   3   5    31631.88    32182.75    415.22 o 
  -5   3   5     1329.71     1394.02     38.27 o 
  -4   3   5    12425.77    12272.62    201.37 o 
  -3   3   5    21992.54    22014.58    355.13 o 
  -2   3   5      924.19      935.97     36.16 o 
  -1   3   5     5617.64     5576.92    104.44 o 
   0   3   5    41679.72    42440.70    656.60 o 
   1   3   5    32919.58    34710.51    541.38 o 
   2   3   5    72766.52    76870.81   1041.97 o 
   3   3   5    57572.51    60587.92    827.46 o 
   4   3   5    22209.72    22814.74    328.38 o 
   5   3   5    20659.73    22024.85    391.24 o 
   6   3   5       86.17      114.04     19.99 o 
   7   3   5     3122.56     3049.12    106.49 o 
   8   3   5    36096.49    37317.76    725.47 o 
   9   3   5     4896.67     4799.10    149.92 o 
  10   3   5    28729.67    29494.21    607.00 o 
  11   3   5    24724.56    24521.98    844.49 o 
  12   3   5    17754.26    17485.92    481.30 o 
  13   3   5     3211.98     2957.72    160.64 o 
  14   3   5      490.57      509.32     84.98 o 
  15   3   5      156.38      237.78     68.07 o 
 -15   4   5      685.54      696.69     62.88 o 
 -14   4   5     1537.79     1676.13     85.05 o 
 -13   4   5     1026.16     1000.79     67.17 o 
 -12   4   5     5472.60     5379.13    143.26 o 
 -11   4   5     9410.88     9000.90    195.91 o 
 -10   4   5    12503.19    11925.81    207.53 o 
  -9   4   5     7892.57     7470.53    143.52 o 
  -8   4   5     6478.56     6338.95    123.53 o 
  -7   4   5     1085.61     1064.52     51.53 o 
  -6   4   5    20444.42    20086.25    272.50 o 
  -5   4   5    11955.33    12385.37    215.66 o 
  -4   4   5     7388.74     7088.57    131.29 o 
  -3   4   5    22844.22    22984.04    443.42 o 
  -2   4   5    25094.15    25587.74    486.20 o 
  -1   4   5    48457.24    50377.29    916.20 o 
   0   4   5    34254.47    35869.24    561.28 o 
   1   4   5    16197.37    16737.26    275.37 o 
   2   4   5      111.22      144.22     15.42 o 
   3   4   5     2477.87     2507.33     55.88 o 
   4   4   5     7584.33     7430.16    125.47 o 
   5   4   5     3749.19     3929.15    140.24 o 
   6   4   5    26181.03    26920.17    431.18 o 
   7   4   5    19534.08    20287.93    351.37 o 
   8   4   5     6143.82     6293.10    174.61 o 
   9   4   5      698.09      720.06     62.62 o 
  10   4   5     1319.33     1197.01     78.66 o 
  11   4   5      100.41      108.94     50.52 o 
  12   4   5      171.49      231.52     62.74 o 
  13   4   5     3280.64     3010.12    159.61 o 
  14   4   5    11920.53    12108.27    384.00 o 
  15   4   5     7990.24     8588.21    312.34 o 
 -14   5   5      429.57      402.88     60.24 o 
 -13   5   5       21.45       26.75     31.22 o 
 -12   5   5     1176.99     1177.66     71.38 o 
 -11   5   5     2588.54     2373.22     89.78 o 
 -10   5   5     2639.09     2583.02     91.53 o 
  -9   5   5      239.82      238.74     34.69 o 
  -8   5   5     6317.71     6115.90    139.40 o 
  -7   5   5     2643.79     2645.07     93.54 o 
  -6   5   5      527.89      511.27     36.63 o 
  -5   5   5     2898.00     2846.72     97.94 o 
  -4   5   5      245.02      275.16     46.32 o 
  -3   5   5      389.07      339.68     33.62 o 
  -2   5   5     3149.62     3192.56    144.85 o 
  -1   5   5     3977.29     3702.73    101.21 o 
   0   5   5      223.47      281.85     17.86 o 
   1   5   5       48.06       55.00     14.18 o 
   2   5   5       76.69      186.31     42.62 o 
   3   5   5     3563.59     3540.32     72.71 o 
   4   5   5     5850.72     5995.39    108.37 o 
   5   5   5      882.38      856.63     34.91 o 
   6   5   5     1515.49     1439.52     50.61 o 
   7   5   5    12347.96    12519.13    310.45 o 
   8   5   5      290.78      227.71     41.22 o 
   9   5   5      930.11      894.10     67.25 o 
  10   5   5      205.65      303.30     73.74 o 
  11   5   5     3557.40     3133.65    255.15 o 
  12   5   5     2925.42     2712.47    145.80 o 
  13   5   5       65.84      150.49     60.96 o 
  14   5   5        2.59       44.14     84.70 o 
 -14   6   5     1860.89     1981.28    111.68 o 
 -13   6   5      496.31      513.21     66.28 o 
 -12   6   5     1319.78     1469.54     93.10 o 
 -11   6   5     3812.16     3806.25    232.47 o 
 -10   6   5     2019.90     1865.03     92.60 o 
  -9   6   5     6539.29     6446.90    176.75 o 
  -8   6   5      331.68      313.08     42.99 o 
  -7   6   5       23.37       14.16     23.59 o 
  -6   6   5     4133.19     3951.41    126.82 o 
  -5   6   5       78.39      111.56     27.67 o 
  -4   6   5     1296.44     1233.73     60.94 o 
  -3   6   5     7764.77     7859.75    185.48 o 
  -2   6   5     8224.22     7572.38    177.79 o 
  -1   6   5    22112.85    22325.68    578.14 o 
   0   6   5      337.03      370.10     33.97 o 
   1   6   5     7046.99     7290.88    137.04 o 
   2   6   5      260.33      275.51     21.18 o 
   3   6   5       23.47       48.47     14.63 o 
   4   6   5     3229.13     3258.96     72.60 o 
   5   6   5      997.08      931.67     38.21 o 
   6   6   5    11534.52    10750.15    246.48 o 
   7   6   5     1930.26     1761.82     65.90 o 
   8   6   5     6388.34     6204.73    176.03 o 
   9   6   5     2589.34     2628.43    125.42 o 
  10   6   5      261.82      287.51     58.84 o 
  11   6   5     1143.72     1166.03    102.12 o 
  12   6   5     6658.46     6525.40    269.13 o 
  13   6   5      797.06      973.87    107.38 o 
  14   6   5      197.29      285.49     77.59 o 
 -13   7   5    11793.27    12282.18    311.02 o 
 -12   7   5     7118.96     7317.34    234.83 o 
 -11   7   5     3164.70     3099.03    123.91 o 
 -10   7   5     2428.83     2353.34    106.41 o 
  -9   7   5     2501.28     2548.45    103.80 o 
  -8   7   5     6115.32     5535.13    423.91 o 
  -7   7   5    21424.91    21474.65    527.18 o 
  -6   7   5    12571.42    11428.56    339.97 o 
  -5   7   5     8602.70     8651.48    227.03 o 
  -4   7   5     2887.82     2839.77     97.38 o 
  -3   7   5     4388.74     4000.50    253.42 o 
  -2   7   5      161.40      138.64     27.48 o 
  -1   7   5     3877.53     3670.18    168.06 o 
   0   7   5     8778.18     8484.29    195.31 o 
   1   7   5    39406.42    40467.61    758.08 o 
   2   7   5    34701.39    34203.42    681.68 o 
   3   7   5    23511.27    24399.71    358.38 o 
   4   7   5      654.10      694.85     34.17 o 
   5   7   5     7283.55     7587.85    137.94 o 
   6   7   5      256.41      266.86     31.98 o 
   7   7   5      180.46      289.89     45.15 o 
   8   7   5    24504.31    24746.64    513.25 o 
   9   7   5    14626.75    15253.06    351.25 o 
  10   7   5    25140.40    25184.21    626.05 o 
  11   7   5    14722.49    15207.80    427.96 o 
  12   7   5    11371.47    11908.18    367.62 o 
  13   7   5     4325.98     4202.21    197.64 o 
 -13   8   5     4812.12     4890.38    339.25 o 
 -12   8   5     4169.34     3863.14    147.61 o 
 -11   8   5    16969.15    17340.76    388.03 o 
 -10   8   5     8424.54     8170.34    219.70 o 
  -9   8   5    28493.92    27436.23    670.51 o 
  -8   8   5     7953.88     7596.15    359.17 o 
  -7   8   5       39.24       88.63     38.26 o 
  -6   8   5    18979.67    17319.70    439.19 o 
  -5   8   5     7343.03     7046.46    184.82 o 
  -4   8   5     5922.16     5399.04    206.21 o 
  -3   8   5    20999.57    20435.55    768.20 o 
  -2   8   5    69444.17    69395.34   1485.97 o 
  -1   8   5    40962.33    40620.46   1767.46 o 
   0   8   5    13069.53    12465.57    273.59 o 
   1   8   5    14841.06    14696.68    311.95 o 
   2   8   5        6.74       59.40     19.64 o 
   3   8   5      484.94      528.66     37.28 o 
   4   8   5    13257.90    13592.42    249.83 o 
   5   8   5    15660.54    16000.31    254.23 o 
   6   8   5    34551.11    35105.72    580.92 o 
   7   8   5    25915.78    26788.43    460.79 o 
   8   8   5     7241.60     7610.44    206.71 o 
   9   8   5     3733.06     3915.58    140.74 o 
  10   8   5      473.57      564.49     76.37 o 
  11   8   5       23.52       56.85     49.40 o 
  12   8   5     9894.78    10355.94    332.83 o 
  13   8   5     5251.46     5048.18    217.79 o 
 -12   9   5     7570.55     7507.01    222.40 o 
 -11   9   5     1018.34     1350.52    113.65 o 
 -10   9   5      767.83      700.26     86.83 o 
  -9   9   5     3748.94     3744.64    165.99 o 
  -8   9   5    16827.83    16756.49    446.09 o 
  -7   9   5    26489.96    26350.38    638.78 o 
  -6   9   5    15385.78    14281.66    382.49 o 
  -5   9   5     7230.12     6594.90    181.39 o 
  -4   9   5      739.19      718.51     57.30 o 
  -3   9   5     5868.83     5472.40    155.38 o 
  -2   9   5      122.25      223.90     36.59 o 
  -1   9   5     1611.11     1537.60     98.39 o 
   0   9   5     8041.20     7784.69    194.83 o 
   1   9   5    20144.82    20017.95    446.57 o 
   2   9   5    37524.09    37813.97    769.13 o 
   3   9   5    11103.91    11088.75    216.06 o 
   4   9   5     4979.80     5299.59    125.57 o 
   5   9   5     5318.55     5138.91    124.57 o 
   6   9   5     2086.45     2105.32     90.15 o 
   7   9   5     1882.47     1844.41     88.18 o 
   8   9   5     7782.21     8178.93    277.03 o 
   9   9   5     5573.73     5732.28    177.95 o 
  10   9   5     3550.53     3716.91    238.99 o 
  11   9   5     7503.81     7271.28    258.37 o 
  12   9   5     9507.21     9992.33    327.10 o 
 -11  10   5      172.67      242.99     63.12 o 
 -10  10   5     3323.38     3153.72    159.85 o 
  -9  10   5     3731.20     3819.32    171.79 o 
  -8  10   5     6318.79     5913.87    337.91 o 
  -7  10   5      230.85      157.43     46.96 o 
  -6  10   5      329.09      317.33     56.02 o 
  -5  10   5      412.32      417.83     60.55 o 
  -4  10   5     1234.64     1146.09    115.95 o 
  -3  10   5      960.59      910.96     75.92 o 
  -2  10   5     2474.98     2393.73    115.13 o 
  -1  10   5     1943.26     1903.71    137.06 o 
   0  10   5      175.70      220.64     38.65 o 
   1  10   5       77.38      128.54     34.84 o 
   2  10   5       81.22       85.66     25.07 o 
   3  10   5     1087.51     1103.69     67.29 o 
   4  10   5     3107.84     3187.56     95.20 o 
   5  10   5    11074.51    11325.53    227.54 o 
   6  10   5     8482.92     8237.00    214.33 o 
   7  10   5     1389.19     1411.07     89.39 o 
   8  10   5       48.16       55.63     41.95 o 
   9  10   5      137.82      191.20     58.55 o 
 -10  11   5     1017.60     1097.23    106.83 o 
  -9  11   5      107.48      123.14     58.03 o 
  -8  11   5       62.69       82.66     49.62 o 
  -7  11   5      262.27      372.73     65.17 o 
  -6  11   5      169.42      127.19     48.29 o 
  -5  11   5     2604.22     2533.96    128.13 o 
  -4  11   5      425.28      401.71     51.54 o 
  -3  11   5     1855.36     1840.61     91.87 o 
  -2  11   5     1594.19     1586.48     83.66 o 
  -1  11   5      313.23      387.84     50.11 o 
   0  11   5     2103.96     2099.09    159.53 o 
   1  11   5      536.75      553.16     55.93 o 
   2  11   5     2632.09     2686.90     89.03 o 
   3  11   5       98.78      137.27     30.64 o 
   4  11   5      226.62      261.85     36.54 o 
   5  11   5       65.98       54.59     29.08 o 
   6  11   5       47.10       -9.10     32.24 o 
   7  11   5      567.58      608.65     90.60 o 
   8  11   5      396.02      348.82     69.40 o 
   9  11   5     1597.45     2020.02    225.97 o 
  -9  12   5     3428.17     3351.96    169.15 o 
  -8  12   5     2238.21     1935.07    130.20 o 
  -7  12   5     2749.39     2411.80    135.02 o 
  -6  12   5     2113.01     1972.47    123.04 o 
  -5  12   5      726.71      730.54     82.05 o 
  -4  12   5     3462.56     3255.50    148.38 o 
  -3  12   5     9891.80     9750.71    253.49 o 
  -2  12   5    12099.28    12027.81    294.70 o 
  -1  12   5     5186.95     5214.07    164.82 o 
   0  12   5     3211.23     3183.08    186.67 o 
   1  12   5     1257.46     1347.73     97.77 o 
   2  12   5     1154.08     1165.59     74.92 o 
   3  12   5     2021.62     2028.44    127.08 o 
   4  12   5     8925.71     8873.96    235.70 o 
   5  12   5      613.70      632.94     63.54 o 
   6  12   5     7033.87     7607.00    277.72 o 
   7  12   5    11710.92    11976.10    382.28 o 
   8  12   5    11902.98    12736.19    503.59 o 
  -8  13   5     6698.30     6411.91    245.03 o 
  -7  13   5    16944.47    16022.99    453.50 o 
  -6  13   5    16150.89    15567.87    601.95 o 
  -5  13   5     8494.64     8818.58    288.58 o 
  -4  13   5     8118.93     7414.54    252.43 o 
  -3  13   5     4071.05     4111.85    363.53 o 
  -2  13   5        2.82       14.50     35.85 o 
  -1  13   5     3236.61     3100.70    125.94 o 
   0  13   5    11135.86    11776.18    295.63 o 
   1  13   5    16913.40    17171.89    394.31 o 
   2  13   5    27435.08    27978.38    587.22 o 
   3  13   5     9977.35    10429.50    272.20 o 
   4  13   5     1597.05     1534.54     93.58 o 
   5  13   5     3527.69     3624.14    405.56 o 
   6  13   5     3415.84     3608.49    181.13 o 
   7  13   5       30.20      106.84     58.82 o 
   8  13   5     2612.95     2933.45    291.11 o 
  -6  14   5     1883.55     1890.91    131.50 o 
  -5  14   5     1284.05     1434.25    115.72 o 
  -4  14   5     1478.12     1517.52    114.64 o 
  -3  14   5     9458.44     9316.59    361.19 o 
  -2  14   5    12346.92    12412.82    366.96 o 
  -1  14   5     5253.58     4834.33    194.01 o 
   0  14   5     2738.22     2763.14    125.48 o 
   1  14   5      608.27      644.73     90.69 o 
   2  14   5      357.62      331.46     55.65 o 
   3  14   5     2672.01     2513.77    120.03 o 
   4  14   5     5114.91     5480.75    267.84 o 
   5  14   5     7753.19     7976.07    426.89 o 
   6  14   5    10867.96    11778.57    711.38 o 
  -2  15   5      195.28      235.65     59.93 o 
  -1  15   5      840.42      998.95    102.88 o 
   0  15   5      325.93      272.51     64.59 o 
   1  15   5     3539.22     3329.40    163.46 o 
   2  15   5     3765.82     4122.97    160.60 o 
 -15   0   6     8776.25     9350.04    307.22 o 
 -14   0   6    29236.76    29486.42    725.61 o 
 -13   0   6    24396.16    24388.77    614.14 o 
 -12   0   6     4084.67     4041.91    168.16 o 
 -11   0   6      766.31      915.56     82.95 o 
 -10   0   6     1017.08      836.85    100.54 o 
  -9   0   6    34903.32    35314.82    805.87 o 
  -8   0   6    11935.89    11468.18    345.18 o 
  -7   0   6    16040.52    15203.80   1640.17 o 
  -6   0   6     6497.85     6446.57    186.60 o 
  -5   0   6    55790.86    57210.11   1038.17 o 
  -4   0   6    16527.36    16224.36    407.68 o 
  -3   0   6    35101.41    35872.07   1117.42 o 
  -2   0   6       54.28      -24.25     30.71 o 
  -1   0   6     4544.22     4315.80    176.35 o 
   0   0   6    41650.16    42890.17   1283.91 o 
   1   0   6   124175.12   125419.57   2588.41 o 
   2   0   6    62023.49    66058.71   1089.27 o 
   3   0   6    91827.46    97768.85   2026.71 o 
   4   0   6    39139.20    40527.64   1241.08 o 
   5   0   6    15104.86    15159.78    517.09 o 
   6   0   6     1816.09     1859.35    122.36 o 
   7   0   6      313.58      462.29     75.32 o 
   8   0   6      322.05      418.00     80.82 o 
   9   0   6    13437.51    13260.99    515.47 o 
  10   0   6    19405.65    19592.93    721.08 o 
  11   0   6    25829.69    25440.76    911.81 o 
  12   0   6    16794.48    16288.84    652.70 o 
  13   0   6    15673.80    14799.48    616.01 o 
  14   0   6     2139.20     2144.81    207.55 o 
  15   0   6      264.65      310.03    108.95 o 
 -15   1   6      425.28      460.69     54.29 o 
 -14   1   6     1264.39     1331.55     76.99 o 
 -13   1   6     3675.07     3562.04    114.27 o 
 -12   1   6     6752.82     6706.85    162.47 o 
 -11   1   6    24775.25    25299.34    435.51 o 
 -10   1   6    19214.52    19299.02    399.42 o 
  -9   1   6    18125.26    18253.85    322.05 o 
  -8   1   6     9574.71     9162.55    182.49 o 
  -7   1   6    16181.87    15776.34    313.85 o 
  -6   1   6      197.26      233.08     34.35 o 
  -5   1   6     8726.69     8019.46    223.79 o 
  -4   1   6    43496.81    44665.48    825.48 o 
  -3   1   6    18175.13    18163.71    359.89 o 
  -2   1   6     1300.54     1224.34    157.11 o 
  -1   1   6    20302.10    20280.06    656.02 o 
   0   1   6    61354.86    64134.55   1341.48 o 
   1   1   6    14612.00    15044.92    207.90 o 
   2   1   6     6784.76     7557.62    127.39 o 
   3   1   6     1452.94     1351.85     31.90 o 
   4   1   6    19150.61    20994.32    494.99 o 
   5   1   6    32639.98    32854.23    728.87 o 
   6   1   6    32477.44    31715.51    715.33 o 
   7   1   6    41508.05    35805.80   1146.35 o 
   8   1   6     5576.24     5856.98    195.90 o 
   9   1   6     4502.18     4495.41    172.69 o 
  10   1   6     1209.20     1243.95     98.79 o 
  11   1   6       11.59       66.98     47.64 o 
  12   1   6      458.06      472.82     77.94 o 
  13   1   6      829.15      933.22    104.45 o 
  14   1   6    19537.64    19631.00    826.63 o 
  15   1   6    22053.72    22424.31    615.51 o 
 -15   2   6     2870.65     2872.68    107.68 o 
 -14   2   6     4936.92     4707.64    195.03 o 
 -13   2   6     7503.88     7651.74    183.28 o 
 -12   2   6      891.56      879.14     60.49 o 
 -11   2   6      395.99      406.95     43.52 o 
 -10   2   6      136.78      173.68     31.21 o 
  -9   2   6     3060.99     2937.04     89.03 o 
  -8   2   6     5621.74     5363.54    140.40 o 
  -7   2   6      621.78      627.24     43.86 o 
  -6   2   6     2034.05     2214.34     59.64 o 
  -5   2   6     4261.01     3758.65     87.83 o 
  -4   2   6     9384.09     9403.57    252.63 o 
  -3   2   6     6693.29     6282.80    160.17 o 
  -2   2   6     1011.40      930.58     60.24 o 
  -1   2   6      159.03      172.84     20.45 o 
   0   2   6     7399.79     7428.81    164.55 o 
   1   2   6     1798.08     1651.35     42.57 o 
   2   2   6    10816.20    11010.87    180.15 o 
   3   2   6     1200.54     1264.33     34.93 o 
   4   2   6     2595.93     2459.45     82.96 o 
   5   2   6      142.77      213.68     39.32 o 
   6   2   6     4221.67     4237.71    145.54 o 
   7   2   6     1170.12     1144.94     77.15 o 
   8   2   6      253.18      280.92     50.66 o 
   9   2   6      221.11      280.24     53.41 o 
  10   2   6    11876.35    11917.97    291.41 o 
  11   2   6     6409.18     5869.95    221.56 o 
  12   2   6     4740.08     4659.07    242.38 o 
  13   2   6     1760.44     1517.23    124.91 o 
  14   2   6      400.46      436.05    154.29 o 
  15   2   6        1.46       -9.81     53.48 o 
 -15   3   6        4.32      -10.84     31.66 o 
 -14   3   6      626.14      622.07     59.06 o 
 -13   3   6     2745.14     2689.79    105.92 o 
 -12   3   6      156.84      216.39     38.11 o 
 -11   3   6     4552.10     4499.88    125.89 o 
 -10   3   6     1269.95     1269.25     95.91 o 
  -9   3   6     5461.42     5545.04    176.29 o 
  -8   3   6      866.53      793.72     50.99 o 
  -7   3   6       16.03       38.24     19.74 o 
  -6   3   6     2679.61     2561.27     58.07 o 
  -5   3   6     1847.70     1714.09     64.31 o 
  -4   3   6      631.29      699.18     40.57 o 
  -3   3   6     1130.03     1191.10     44.87 o 
  -2   3   6     2561.24     2569.53     67.44 o 
  -1   3   6     1544.72     1475.24     59.85 o 
   0   3   6      878.10      977.64     34.13 o 
   1   3   6     2867.42     2959.47     67.04 o 
   2   3   6     4749.53     5130.43     91.07 o 
   3   3   6       11.98       23.26     12.77 o 
   4   3   6       48.05       80.59     12.67 o 
   5   3   6     9123.20     8987.52    249.73 o 
   6   3   6     1387.32     1277.89    114.23 o 
   7   3   6      995.20      889.32     69.69 o 
   8   3   6     1370.94     1238.74     73.14 o 
   9   3   6     5100.17     4540.57    147.87 o 
  10   3   6      819.05      722.58     65.94 o 
  11   3   6       30.31        2.72     61.34 o 
  12   3   6     4163.58     4259.13    189.33 o 
  13   3   6     1262.68      997.13    107.95 o 
  14   3   6      638.91      767.48    133.03 o 
 -14   4   6     9915.11    10069.74    327.59 o 
 -13   4   6    10481.86    10839.48    234.81 o 
 -12   4   6     2744.15     2772.21    108.53 o 
 -11   4   6      214.79      193.24     36.79 o 
 -10   4   6      641.00      657.37     52.64 o 
  -9   4   6     9942.07     9916.84    299.45 o 
  -8   4   6     1993.89     1863.78     70.10 o 
  -7   4   6     6814.71     6678.02    137.69 o 
  -6   4   6     9468.83     8505.54    184.82 o 
  -5   4   6    39217.14    40464.73    564.35 o 
  -4   4   6    10028.33     9659.74    181.58 o 
  -3   4   6     3822.78     3708.70    126.10 o 
  -2   4   6        6.20       22.71     10.16 o 
  -1   4   6     2688.00     2748.52     63.73 o 
   0   4   6     9023.57     8919.40    160.46 o 
   1   4   6    46566.52    48476.90    752.50 o 
   2   4   6    23748.10    25003.51    359.46 o 
   3   4   6    25741.55    26963.05    386.42 o 
   4   4   6     9262.35     9395.67    153.44 o 
   5   4   6    20636.68    21294.63    360.47 o 
   6   4   6       50.10      152.25     44.79 o 
   7   4   6     2468.75     2088.55    157.88 o 
   8   4   6     8587.73     8341.42    216.35 o 
   9   4   6     6963.24     6898.48    194.62 o 
  10   4   6     6592.26     6708.41    196.04 o 
  11   4   6     7174.65     7214.23    250.73 o 
  12   4   6     5947.15     5927.32    270.42 o 
  13   4   6    11673.74    11658.70    373.55 o 
  14   4   6     1454.45     1386.94    169.40 o 
 -14   5   6      433.13      488.78     56.57 o 
 -13   5   6     2533.41     2714.29    166.03 o 
 -12   5   6     6229.61     6350.50    162.48 o 
 -11   5   6    12861.87    12551.14    253.98 o 
 -10   5   6    18784.26    18716.40    367.53 o 
  -9   5   6    24509.16    24016.95    581.52 o 
  -8   5   6     9118.60     9141.07    187.85 o 
  -7   5   6      881.93      863.00     49.57 o 
  -6   5   6      300.69      343.44     43.44 o 
  -5   5   6    20290.31    20037.46    504.75 o 
  -4   5   6    39093.16    41512.40    848.51 o 
  -3   5   6    43728.06    43765.40    951.50 o 
  -2   5   6    15612.58    15983.50    325.40 o 
  -1   5   6    58258.62    57687.03   1051.10 o 
   0   5   6    13254.39    13321.12    228.85 o 
   1   5   6    31634.05    32886.08    524.42 o 
   2   5   6     2722.61     2818.31     63.86 o 
   3   5   6       46.21       70.35     15.78 o 
   4   5   6     6357.61     6290.38    114.58 o 
   5   5   6    60483.91    61347.82   1531.13 o 
   6   5   6    38545.28    40400.55    652.25 o 
   7   5   6    29627.66    30903.51    991.71 o 
   8   5   6    16378.42    16980.23    375.10 o 
   9   5   6    10277.63    10590.20    265.08 o 
  10   5   6      468.19      516.16     75.50 o 
  11   5   6      726.30      738.90     85.80 o 
  12   5   6      101.41       88.56     54.84 o 
  13   5   6     2043.99     2057.10    141.66 o 
  14   5   6    10840.21    11311.25    428.99 o 
 -14   6   6    24460.31    26617.30    564.64 o 
 -13   6   6    21147.51    22845.15    493.80 o 
 -12   6   6    10094.06    10236.68    267.27 o 
 -11   6   6       54.24       90.39     38.87 o 
 -10   6   6     1650.89     1564.62     88.83 o 
  -9   6   6    14453.04    13831.65    310.96 o 
  -8   6   6     3711.74     3662.20    154.56 o 
  -7   6   6    12143.06    11386.71    265.14 o 
  -6   6   6     7949.10     7994.99    210.48 o 
  -5   6   6    47409.67    47205.63    887.85 o 
  -4   6   6    24822.87    23929.19    593.42 o 
  -3   6   6     8952.57     8505.76    199.35 o 
  -2   6   6     5439.52     5298.27    139.75 o 
  -1   6   6      233.40      267.55     32.39 o 
   0   6   6    13153.24    13138.02    319.00 o 
   1   6   6    48340.91    48675.65    894.45 o 
   2   6   6    18301.91    18533.25    278.38 o 
   3   6   6    24062.26    24691.13    362.28 o 
   4   6   6     4497.70     4577.46     93.09 o 
   5   6   6     1407.90     1452.08     47.96 o 
   6   6   6      274.58      320.26     33.43 o 
   7   6   6       38.73       85.65     42.98 o 
   8   6   6     1060.38     1134.74     74.10 o 
   9   6   6    12160.19    11960.17    291.92 o 
  10   6   6    23437.96    24052.04    515.07 o 
  11   6   6    22780.72    24229.85    652.06 o 
  12   6   6    12673.79    13974.88    497.93 o 
  13   6   6    15647.17    16806.67    845.78 o 
 -13   7   6      100.44      204.83     53.56 o 
 -12   7   6      946.45     1027.54     85.35 o 
 -11   7   6     2960.53     2864.03    158.06 o 
 -10   7   6     4913.22     4607.61    152.58 o 
  -9   7   6    10092.13     9525.24    296.14 o 
  -8   7   6     3687.67     3522.98    243.92 o 
  -7   7   6     1026.62      954.16     80.59 o 
  -6   7   6       62.00       75.81     29.53 o 
  -5   7   6    11419.47    11243.07    259.44 o 
  -4   7   6    15443.91    14234.45    309.04 o 
  -3   7   6     2525.42     2440.40    102.82 o 
  -2   7   6      876.58     1000.73     84.58 o 
  -1   7   6     1408.18     1332.10    135.40 o 
   0   7   6    22593.01    22932.14    454.18 o 
   1   7   6    12822.41    12561.01    310.77 o 
   2   7   6     2632.17     2580.95     98.46 o 
   3   7   6     1697.37     1796.58     60.73 o 
   4   7   6     4291.47     4151.71     89.12 o 
   5   7   6    11266.16    11217.18    227.41 o 
   6   7   6    10049.01    10426.72    207.86 o 
   7   7   6     7735.35     8263.90    289.18 o 
   8   7   6     5048.17     4968.66    159.28 o 
   9   7   6     1071.95     1077.05     78.69 o 
  10   7   6      723.89      842.78     75.90 o 
  11   7   6      578.69      604.44     83.72 o 
  12   7   6      412.09      506.34     98.52 o 
  13   7   6       73.69       94.21     55.79 o 
 -13   8   6      146.19      173.73     54.97 o 
 -12   8   6        1.77       10.38     39.04 o 
 -11   8   6      190.77      174.87     58.37 o 
 -10   8   6     3603.63     3477.40    251.67 o 
  -9   8   6       56.77       34.21     44.76 o 
  -8   8   6      715.88      635.95    142.73 o 
  -7   8   6     1819.03     1798.27    107.43 o 
  -6   8   6      297.90      296.43     44.38 o 
  -5   8   6     3972.03     4092.34    131.22 o 
  -4   8   6        5.97       14.83     23.04 o 
  -3   8   6       37.87       75.88     28.29 o 
  -2   8   6     1618.64     1595.77     73.25 o 
  -1   8   6     1844.97     1848.97     92.38 o 
   0   8   6     2619.18     2437.89    200.67 o 
   1   8   6     2707.78     2525.27    108.67 o 
   2   8   6     5320.24     5550.82    190.33 o 
   3   8   6      116.41      173.79     26.89 o 
   4   8   6      610.75      579.69     43.68 o 
   5   8   6     2391.60     2432.65     93.40 o 
   6   8   6      241.10      273.41     40.64 o 
   7   8   6     1526.75     1689.80    108.08 o 
   8   8   6     4074.28     4013.34    148.69 o 
   9   8   6     1354.50     1367.09     87.33 o 
  10   8   6      383.28      531.45    105.39 o 
  11   8   6        8.68       55.85     58.76 o 
  12   8   6       54.68      -16.01     53.50 o 
 -12   9   6      402.88      471.36     80.77 o 
 -11   9   6     3223.53     3392.55    262.58 o 
 -10   9   6     2112.67     2258.38    135.44 o 
  -9   9   6     3752.19     3595.79    166.13 o 
  -8   9   6       83.60      155.32     51.00 o 
  -7   9   6       40.36      103.13     51.08 o 
  -6   9   6       19.38      -18.18     31.34 o 
  -5   9   6      866.50      865.41     71.47 o 
  -4   9   6     3432.49     3628.64    123.98 o 
  -3   9   6    29568.17    28595.02    570.59 o 
  -2   9   6    17806.44    16903.34    363.44 o 
  -1   9   6    18017.28    17416.14    412.96 o 
   0   9   6     1803.80     1806.74     80.03 o 
   1   9   6       79.26       93.95     29.14 o 
   2   9   6      284.70      364.59     39.38 o 
   3   9   6     1827.93     1650.01     64.42 o 
   4   9   6      663.25      666.14     44.92 o 
   5   9   6     9958.11     9850.52    238.73 o 
   6   9   6     7888.75     7979.50    207.30 o 
   7   9   6    11618.44    11957.22    366.91 o 
   8   9   6     1691.43     1622.14    116.98 o 
   9   9   6     9199.15     9506.49    850.07 o 
  10   9   6     1212.94     1133.26    140.63 o 
  11   9   6      695.72      723.02    127.37 o 
  12   9   6      493.11      469.40    112.50 o 
 -11  10   6      127.03      221.51    126.24 o 
 -10  10   6      534.06      566.42     82.31 o 
  -9  10   6     4586.94     4682.78    196.82 o 
  -8  10   6     2821.04     2629.43    140.26 o 
  -7  10   6     7685.11     7571.18    253.27 o 
  -6  10   6    14177.59    13800.28    381.65 o 
  -5  10   6    35683.06    36081.81   1408.73 o 
  -4  10   6    10985.34    10304.54    254.51 o 
  -3  10   6     2761.87     2556.41    120.98 o 
  -2  10   6       59.09       85.02     32.10 o 
  -1  10   6      379.41      473.72     51.18 o 
   0  10   6    11856.84    11367.17    268.16 o 
   1  10   6    19591.79    19409.18    412.48 o 
   2  10   6     7793.87     7634.22    168.51 o 
   3  10   6    21002.74    21714.58    385.42 o 
   4  10   6    10476.69    10713.98    235.22 o 
   5  10   6    14002.11    14315.33    323.65 o 
   6  10   6      379.77      339.08     48.41 o 
   7  10   6      775.42      781.52     69.45 o 
   8  10   6     4886.34     4949.36    237.21 o 
   9  10   6     9545.30     9765.04    330.31 o 
  10  10   6    11533.15    11534.34    489.12 o 
  11  10   6     6417.78     7322.15    370.80 o 
 -10  11   6    17970.13    18501.08    515.88 o 
  -9  11   6    21956.62    22796.65    599.08 o 
  -8  11   6     5226.39     5371.98    212.01 o 
  -7  11   6     1501.58     1381.56    106.92 o 
  -6  11   6      173.53      188.83     53.15 o 
  -5  11   6      666.05      613.81     74.68 o 
  -4  11   6     8002.15     8056.94    220.53 o 
  -3  11   6    12320.71    11356.46    277.85 o 
  -2  11   6    11836.60    11366.65    304.36 o 
  -1  11   6     8487.52     8130.36    216.27 o 
   0  11   6     8822.94     8560.60    223.30 o 
   1  11   6     3745.19     3824.61    132.68 o 
   2  11   6     2717.70     2671.44    103.33 o 
   3  11   6      319.97      379.36     41.78 o 
   4  11   6     5928.39     5900.97    146.68 o 
   5  11   6    27541.49    28217.54    731.55 o 
   6  11   6    16576.23    17019.41    534.01 o 
   7  11   6    10653.71    10543.54    267.62 o 
   8  11   6     6234.67     6312.91    303.48 o 
   9  11   6     4793.14     4960.91    359.00 o 
  -9  12   6     2363.60     2478.52    148.19 o 
  -8  12   6      865.94      923.92     98.36 o 
  -7  12   6      571.92      683.56     88.18 o 
  -6  12   6     5085.89     5125.73    290.87 o 
  -5  12   6     7717.43     7275.13    509.09 o 
  -4  12   6     2928.52     2596.55    115.27 o 
  -3  12   6      113.05      143.95     42.19 o 
  -2  12   6     2196.44     2172.34    103.11 o 
  -1  12   6       35.73       42.98     34.98 o 
   0  12   6     7126.56     6820.28    197.55 o 
   1  12   6    25123.03    25613.70    455.12 o 
   2  12   6    24267.31    25056.61    447.50 o 
   3  12   6     4109.34     4062.71    120.12 o 
   4  12   6     2890.81     2909.80    100.06 o 
   5  12   6     1575.13     1585.61     90.14 o 
   6  12   6     1854.89     1942.72    132.71 o 
   7  12   6     1185.41     1227.57    111.94 o 
   8  12   6      121.57      214.17    112.34 o 
   9  12   6     2754.05     2832.59    282.39 o 
  -7  13   6       34.48       67.81     62.39 o 
  -6  13   6     1511.94     1375.50    200.35 o 
  -5  13   6     1056.53     1022.37     98.88 o 
  -4  13   6      698.74      618.75     80.80 o 
  -3  13   6      206.54      244.30     51.04 o 
  -2  13   6      542.87      522.61     62.48 o 
  -1  13   6      171.12      265.91     49.97 o 
   0  13   6      765.54      687.24     68.80 o 
   1  13   6     1303.75     1269.03     70.88 o 
   2  13   6     1532.36     1495.74    119.69 o 
   3  13   6      111.86      157.61     45.34 o 
   4  13   6     1855.99     2138.81    138.96 o 
   5  13   6     1203.89     1322.53    203.59 o 
   6  13   6      683.40      733.39     96.93 o 
   7  13   6      307.73      331.04    131.25 o 
  -5  14   6     3259.77     3396.43    167.90 o 
  -4  14   6     1175.16     1425.04    114.18 o 
  -3  14   6       56.37       88.34     45.94 o 
  -2  14   6     1164.75     1258.01    106.61 o 
  -1  14   6     5232.91     5246.19    179.14 o 
   0  14   6     1470.48     1410.15     95.58 o 
   1  14   6       69.38       95.91     76.19 o 
   2  14   6      314.93      386.37     59.71 o 
   3  14   6     6411.25     6705.64    210.18 o 
   4  14   6    13086.90    13971.97    904.46 o 
   5  14   6    10569.03    10792.51    571.56 o 
 -15   1   7     5302.11     5456.02    215.91 o 
 -14   1   7     2900.73     2979.50    112.10 o 
 -13   1   7     1060.14     1073.48     69.07 o 
 -12   1   7     7181.26     7637.48    179.90 o 
 -11   1   7      301.21      296.20     39.59 o 
 -10   1   7     2270.61     2232.92    117.89 o 
  -9   1   7      134.94      176.17     30.30 o 
  -8   1   7     1869.10     1766.72     73.28 o 
  -7   1   7     5126.96     4714.85    110.84 o 
  -6   1   7    14211.96    12190.63    465.85 o 
  -5   1   7     7158.52     7266.60    176.15 o 
  -4   1   7     5527.66     5278.88    137.73 o 
  -3   1   7      321.20      332.73     33.67 o 
  -2   1   7       27.56       63.53     26.35 o 
  -1   1   7    13567.38    13733.17    325.89 o 
   0   1   7     3125.72     2934.37     91.96 o 
   1   1   7    12326.08    12701.66    180.88 o 
   2   1   7    17276.82    17906.53    280.31 o 
   3   1   7    26827.53    27390.89    416.27 o 
   4   1   7    12264.13    12320.65    489.82 o 
   5   1   7     9341.01     9383.11    272.20 o 
   6   1   7     5012.41     4328.36    380.10 o 
   7   1   7       14.89       47.73     30.22 o 
   8   1   7      287.30      270.42    111.94 o 
   9   1   7     8360.20     7712.38    248.37 o 
  10   1   7     3178.75     3078.50    149.32 o 
  11   1   7    17867.11    17283.28    475.27 o 
  12   1   7    11529.67    10829.40    345.69 o 
  13   1   7     1031.25      883.17    106.02 o 
  14   1   7      539.77      475.37     85.22 o 
 -14   2   7       97.33       74.40     42.62 o 
 -13   2   7     1178.14     1281.42     93.14 o 
 -12   2   7    12235.87    12165.36    249.45 o 
 -11   2   7    31147.39    31239.23    525.66 o 
 -10   2   7    42376.36    43531.21    698.38 o 
  -9   2   7    15488.25    15073.04    321.66 o 
  -8   2   7    18848.90    18302.02    319.11 o 
  -7   2   7      913.83      880.78     48.15 o 
  -6   2   7      200.39      347.50     35.47 o 
  -5   2   7     6243.11     6273.18    158.88 o 
  -4   2   7      951.34      947.46     52.26 o 
  -3   2   7    22309.18    22741.48    446.26 o 
  -2   2   7    30976.06    31158.15    493.87 o 
  -1   2   7    59498.93    60675.76    918.80 o 
   0   2   7    69060.55    71087.05   1466.53 o 
   1   2   7    34258.85    34476.34    523.10 o 
   2   2   7    20703.92    21008.87    327.84 o 
   3   2   7     9188.05     9073.65    153.80 o 
   4   2   7    26375.75    26715.25    574.83 o 
   5   2   7    22217.24    22485.92    521.54 o 
   6   2   7     1345.38     1431.78     79.41 o 
   7   2   7     9677.28     9465.05    383.57 o 
   8   2   7     7486.54     7242.71    314.71 o 
   9   2   7    14630.68    13662.59    377.28 o 
  10   2   7    18655.83    18135.67    545.05 o 
  11   2   7     3617.06     3478.90    137.92 o 
  12   2   7     4887.18     4517.59    408.22 o 
  13   2   7    22138.98    21880.13   1145.06 o 
  14   2   7    15352.13    14513.38    444.20 o 
 -14   3   7     7461.34     7573.65    187.87 o 
 -13   3   7     3386.95     3256.49    121.79 o 
 -12   3   7     6657.86     6531.03    165.03 o 
 -11   3   7     5105.54     4919.83    235.85 o 
 -10   3   7      745.91      693.54    123.90 o 
  -9   3   7     1255.51     1387.88     70.03 o 
  -8   3   7     8267.54     7682.85    216.12 o 
  -7   3   7    29066.41    28728.69    655.01 o 
  -6   3   7    33816.67    34965.06    853.92 o 
  -5   3   7    38997.24    40258.73    640.49 o 
  -4   3   7    42047.68    41523.39    660.12 o 
  -3   3   7    20268.02    20392.57    339.12 o 
  -2   3   7      246.83      262.38     25.94 o 
  -1   3   7    13154.46    13234.18    228.36 o 
   0   3   7     8899.22     8955.30    162.75 o 
   1   3   7     6321.02     6279.97    121.55 o 
   2   3   7    33505.75    35176.70    494.60 o 
   3   3   7    58792.51    60320.49    829.92 o 
   4   3   7    45059.16    46659.05    734.98 o 
   5   3   7     8560.16     8194.10    248.09 o 
   6   3   7     5992.61     5750.75    446.38 o 
   7   3   7      127.57      121.95     32.32 o 
   8   3   7      637.29      644.37     59.30 o 
   9   3   7     8268.84     8057.20    268.16 o 
  10   3   7    20070.54    19473.43    433.99 o 
  11   3   7    44858.70    45003.09    890.08 o 
  12   3   7    18091.60    18499.21    584.82 o 
  13   3   7     2646.11     2394.99    222.98 o 
  14   3   7      206.33      164.47     65.98 o 
 -14   4   7     2657.12     2803.94    109.79 o 
 -13   4   7      123.78      160.51     77.83 o 
 -12   4   7     4376.41     4257.61    128.63 o 
 -11   4   7    17056.62    17160.37    369.78 o 
 -10   4   7    16640.64    16587.01    309.94 o 
  -9   4   7     1084.95     1136.27     63.11 o 
  -8   4   7     1263.28     1229.09    142.00 o 
  -7   4   7       86.09      148.04     43.31 o 
  -6   4   7      785.03      829.05     47.50 o 
  -5   4   7      176.67      132.85     24.03 o 
  -4   4   7      128.85      170.57     35.09 o 
  -3   4   7     1392.61     1285.16     50.45 o 
  -2   4   7    13453.27    13424.25    233.02 o 
  -1   4   7    43782.99    45676.36    714.14 o 
   0   4   7    40508.71    41853.58    657.90 o 
   1   4   7    28074.02    29236.94    468.95 o 
   2   4   7      103.30      130.38     17.29 o 
   3   4   7    16108.38    15937.41    242.02 o 
   4   4   7    33102.96    34155.50    551.61 o 
   5   4   7    15452.51    15497.42    549.51 o 
   6   4   7     5969.44     6257.46    170.98 o 
   7   4   7    11327.65    11688.35    480.65 o 
   8   4   7     4621.32     4112.66    197.84 o 
   9   4   7    10757.76    10806.71    271.94 o 
  10   4   7    20783.26    20639.38    543.52 o 
  11   4   7     8971.95     9001.29    344.46 o 
  12   4   7       18.89      -42.14     42.14 o 
  13   4   7    11432.05    11882.49    432.23 o 
  14   4   7     8831.42     8995.03    321.81 o 
 -14   5   7       18.41       19.84     35.35 o 
 -13   5   7      174.10      259.17     45.57 o 
 -12   5   7       48.05       95.45     39.80 o 
 -11   5   7      642.75      730.73     59.82 o 
 -10   5   7      480.50      426.99     47.32 o 
  -9   5   7     1295.79     1261.68     79.83 o 
  -8   5   7     1166.69     1087.24     71.37 o 
  -7   5   7     1542.01     1418.59     98.52 o 
  -6   5   7      109.29      176.89     37.10 o 
  -5   5   7     2468.83     2356.30     88.89 o 
  -4   5   7    11019.09     9477.37    503.27 o 
  -3   5   7    15372.96    14923.80    381.59 o 
  -2   5   7     1491.49     1500.42     65.21 o 
  -1   5   7     2658.17     2363.70    103.26 o 
   0   5   7      634.58      694.32     86.84 o 
   1   5   7     5079.16     5000.11    106.89 o 
   2   5   7     1281.27     1229.75     43.45 o 
   3   5   7     1557.11     1576.54     47.15 o 
   4   5   7     5523.32     5352.37    133.87 o 
   5   5   7      231.13      241.12     28.32 o 
   6   5   7      268.66      321.88     60.82 o 
   7   5   7        0.35       12.56     27.23 o 
   8   5   7      276.49      338.98     49.00 o 
   9   5   7       12.55      -14.35     29.88 o 
  10   5   7     2683.89     2705.29    119.49 o 
  11   5   7     2919.15     2753.52    147.65 o 
  12   5   7       39.11      110.74     57.57 o 
  13   5   7     1145.97     1359.23    122.57 o 
  14   5   7       87.21      139.49     62.63 o 
 -13   6   7     1379.88     1412.13     99.44 o 
 -12   6   7       47.47       33.50     40.73 o 
 -11   6   7      217.44      254.94     51.06 o 
 -10   6   7     2909.90     3123.36    194.37 o 
  -9   6   7     1690.04     1601.28    111.26 o 
  -8   6   7    14315.34    13219.80    370.95 o 
  -7   6   7      364.84      461.45     63.00 o 
  -6   6   7       20.08       32.07     26.37 o 
  -5   6   7     2443.52     2375.12     91.81 o 
  -4   6   7     1378.14     1270.36     66.21 o 
  -3   6   7     8148.06     7305.67    445.61 o 
  -2   6   7     7960.51     7460.01    203.90 o 
  -1   6   7     2746.77     2542.11     88.35 o 
   0   6   7      721.49      811.57     91.52 o 
   1   6   7      912.88      783.19     74.04 o 
   2   6   7     5677.22     5580.43    186.86 o 
   3   6   7       50.79       74.94     17.96 o 
   4   6   7      993.21      998.55     40.46 o 
   5   6   7     9887.16     9586.33    220.92 o 
   6   6   7      608.84      645.01     71.45 o 
   7   6   7     8455.37     9099.02    233.22 o 
   8   6   7     3076.86     3154.56    136.73 o 
   9   6   7     4815.28     4676.04    251.33 o 
  10   6   7     1840.51     1975.42    106.40 o 
  11   6   7      595.76      571.92     82.73 o 
  12   6   7      238.70      273.71     91.17 o 
  13   6   7     1140.02     1283.10    122.48 o 
 -13   7   7     3292.42     3412.22    145.78 o 
 -12   7   7     7451.16     7997.11    288.99 o 
 -11   7   7      143.21      139.56     59.06 o 
 -10   7   7        4.08       31.50     51.97 o 
  -9   7   7     2008.66     1841.76    119.30 o 
  -8   7   7     1226.22     1051.67    184.03 o 
  -7   7   7    25512.37    25642.20    527.39 o 
  -6   7   7    34871.08    34476.59    678.59 o 
  -5   7   7    24322.40    23735.27    485.14 o 
  -4   7   7    15649.29    15100.36    386.88 o 
  -3   7   7     3778.34     3649.85    141.77 o 
  -2   7   7    10747.12    11126.35    315.90 o 
  -1   7   7       11.72       25.35     32.15 o 
   0   7   7      144.83      172.29     31.28 o 
   1   7   7    11537.97    11474.66    253.98 o 
   2   7   7    27894.89    28516.13    473.28 o 
   3   7   7    20883.84    20755.84    357.42 o 
   4   7   7    13821.99    14585.04    313.62 o 
   5   7   7     1328.49     1410.38     69.72 o 
   6   7   7    10794.19    10637.95    263.93 o 
   7   7   7     1075.72     1077.02     76.47 o 
   8   7   7      755.75      884.70     71.96 o 
   9   7   7    14899.13    14771.05    349.54 o 
  10   7   7     2733.81     2994.81    195.01 o 
  11   7   7    16478.36    17115.11    476.20 o 
  12   7   7     7341.41     7794.16    313.42 o 
  13   7   7     4577.67     5106.74    222.90 o 
 -12   8   7     3069.28     3196.99    172.97 o 
 -11   8   7    11046.68    11438.51    362.24 o 
 -10   8   7    17515.24    17805.30    490.51 o 
  -9   8   7    12819.84    12663.69    413.31 o 
  -8   8   7    11887.45    11941.52    562.99 o 
  -7   8   7      171.57      162.16     40.73 o 
  -6   8   7      717.01      576.26     56.58 o 
  -5   8   7     5011.86     4616.31    144.01 o 
  -4   8   7      254.81      347.96     45.44 o 
  -3   8   7    14450.90    13713.70    306.35 o 
  -2   8   7    30770.60    30771.26    687.93 o 
  -1   8   7    36710.49    35139.58    911.76 o 
   0   8   7    19677.34    20020.99    498.57 o 
   1   8   7    17583.32    17872.17    447.57 o 
   2   8   7     8900.26     9157.58    186.53 o 
   3   8   7    11346.92    11391.45    231.04 o 
   4   8   7    15425.50    15468.22    335.74 o 
   5   8   7    28155.24    29291.41    580.94 o 
   6   8   7    10491.22    10323.66    323.29 o 
   7   8   7     9896.67    10244.69    325.85 o 
   8   8   7    13235.11    13231.72    402.14 o 
   9   8   7    18069.35    18855.86    534.76 o 
  10   8   7    17050.02    18150.57    420.00 o 
  11   8   7     6489.57     7084.26    422.20 o 
  12   8   7     2494.64     2743.41    233.81 o 
 -11   9   7     1200.07     1160.41    114.23 o 
 -10   9   7      195.19      214.12     62.52 o 
  -9   9   7       34.16       46.14     46.53 o 
  -8   9   7     2015.27     1784.54    197.04 o 
  -7   9   7     7670.23     7335.47    247.64 o 
  -6   9   7    20117.34    19010.83    415.56 o 
  -5   9   7    11288.83    11205.49    272.27 o 
  -4   9   7    10694.18     9888.62    246.14 o 
  -3   9   7     4154.04     4013.36    132.61 o 
  -2   9   7       32.48       78.94     31.71 o 
  -1   9   7     3093.13     2882.73    115.85 o 
   0   9   7     3491.53     3591.94    119.68 o 
   1   9   7     6234.63     6264.19    216.93 o 
   2   9   7    10189.40    10135.61    206.33 o 
   3   9   7    26421.18    26344.93    452.77 o 
   4   9   7     9668.75     9567.64    236.21 o 
   5   9   7    10169.68    10190.66    248.00 o 
   6   9   7     4269.80     4281.34    138.98 o 
   7   9   7      842.09      865.89     91.33 o 
   8   9   7     3074.61     3202.83    163.87 o 
   9   9   7     6067.99     6293.59    248.22 o 
  10   9   7     7050.88     6949.28    294.91 o 
  11   9   7    13512.47    13308.19    560.08 o 
 -10  10   7    10134.80    10762.49    426.89 o 
  -9  10   7     4578.66     4750.01    203.07 o 
  -8  10   7      227.09      264.98     60.72 o 
  -7  10   7      913.69      886.40    100.46 o 
  -6  10   7      247.30      282.64     48.65 o 
  -5  10   7     4386.03     4061.00    211.73 o 
  -4  10   7      790.59      747.31     64.44 o 
  -3  10   7       49.68       85.08     34.91 o 
  -2  10   7    10880.99    10607.25    259.61 o 
  -1  10   7     7170.19     6731.99    186.82 o 
   0  10   7     3307.29     3014.66    112.86 o 
   1  10   7     4706.23     4772.97    148.08 o 
   2  10   7     1483.36     1397.83     69.83 o 
   3  10   7      506.19      480.09     43.19 o 
   4  10   7     3884.75     3980.14    132.66 o 
   5  10   7     1761.03     1821.44     99.46 o 
   6  10   7      358.31      379.02     52.14 o 
   7  10   7     2874.11     2691.62    249.33 o 
   8  10   7      566.73      518.29     83.36 o 
   9  10   7     2248.85     2169.25    153.64 o 
  10  10   7     4124.26     4501.04    271.88 o 
  -9  11   7      166.18      178.56     59.59 o 
  -8  11   7     1134.04     1267.26    161.40 o 
  -7  11   7     2223.38     2196.91    134.81 o 
  -6  11   7     3682.93     3434.45    160.82 o 
  -5  11   7      156.54      217.22     46.91 o 
  -4  11   7       89.78       52.86     35.45 o 
  -3  11   7      618.97      572.51     61.33 o 
  -2  11   7     1727.07     1706.65    110.21 o 
  -1  11   7     1103.47     1146.33     75.53 o 
   0  11   7      514.97      467.91     55.83 o 
   1  11   7     1842.36     1729.23     90.13 o 
   2  11   7     2219.56     2258.68     92.48 o 
   3  11   7     2901.09     2856.95     95.81 o 
   4  11   7       57.30       42.24     36.64 o 
   5  11   7      191.46      217.30     46.17 o 
   6  11   7      132.00      212.06     45.80 o 
   7  11   7        6.72       14.89     46.10 o 
   8  11   7      149.27      219.00     65.70 o 
   9  11   7      645.30      742.68     99.60 o 
  -8  12   7    14571.22    14479.96    427.19 o 
  -7  12   7     7112.79     7304.90    263.72 o 
  -6  12   7      279.41      381.58    121.63 o 
  -5  12   7     6264.29     6201.81    194.98 o 
  -4  12   7     6519.76     6296.78    196.04 o 
  -3  12   7     7072.59     6870.89    203.74 o 
  -2  12   7     3972.47     4143.93    147.77 o 
  -1  12   7     3864.95     3678.34    162.37 o 
   0  12   7     5282.19     5080.88    166.28 o 
   1  12   7     3499.54     3464.72    110.46 o 
   2  12   7     3507.93     3443.68    109.91 o 
   3  12   7       87.20      122.65     33.65 o 
   4  12   7      142.69      168.55     43.89 o 
   5  12   7     1772.91     1844.63     98.26 o 
   6  12   7     4340.91     4493.69    172.84 o 
   7  12   7    16067.45    16390.84    688.91 o 
   8  12   7     6269.26     6272.46    429.96 o 
  -6  13   7    14413.74    13941.81    822.35 o 
  -5  13   7     5181.65     4968.03    206.30 o 
  -4  13   7     2835.44     2892.12    283.89 o 
  -3  13   7     1067.93     1064.63    140.52 o 
  -2  13   7      282.19      295.14     96.55 o 
  -1  13   7     1047.55     1044.47     83.30 o 
   0  13   7     2636.55     2670.17    120.28 o 
   1  13   7    11238.51    11657.59    249.96 o 
   2  13   7    17854.61    19235.19    367.59 o 
   3  13   7    20814.24    21926.26    479.48 o 
   4  13   7    10476.28    10903.80    363.61 o 
   5  13   7     3655.43     3629.00    183.82 o 
   6  13   7     5197.10     5737.92    411.86 o 
  -4  14   7      863.82      729.11     90.85 o 
  -3  14   7     6206.55     6006.56    313.40 o 
  -2  14   7    11070.50    10343.51    281.60 o 
  -1  14   7    10745.25    10863.93    384.28 o 
   0  14   7     5187.64     5149.75    179.07 o 
   1  14   7     6943.90     7174.94    219.36 o 
   2  14   7     2438.33     2376.67    117.95 o 
   3  14   7        1.19       55.41     53.44 o 
   4  14   7     5772.30     6218.94    258.06 o 
 -14   0   8    23741.45    23950.68    618.43 o 
 -13   0   8    15579.69    15821.47    440.74 o 
 -12   0   8     8933.21     9235.33    320.13 o 
 -11   0   8     5876.73     6057.81    214.00 o 
 -10   0   8     5579.59     5599.77    197.46 o 
  -9   0   8      111.78      199.38     42.74 o 
  -8   0   8    12651.78    12758.83    338.82 o 
  -7   0   8     3735.30     3633.03    211.91 o 
  -6   0   8    14408.21    13737.34    517.57 o 
  -5   0   8     4079.42     3595.48    158.97 o 
  -4   0   8    69284.69    68148.29   2075.14 o 
  -3   0   8    18436.77    17949.21    612.62 o 
  -2   0   8    25679.59    26816.97    857.83 o 
  -1   0   8      423.97      431.26     61.42 o 
   0   0   8    31989.58    32301.46    699.84 o 
   1   0   8    66232.95    67814.08   1421.02 o 
   2   0   8    29558.78    29645.94    504.43 o 
   3   0   8    16206.18    17113.35    381.30 o 
   4   0   8    34586.36    36003.80   1121.14 o 
   5   0   8    21372.38    21372.59    708.96 o 
   6   0   8     6520.54     6160.93    270.59 o 
   7   0   8       63.85       -2.26     39.76 o 
   8   0   8      274.54      265.25     74.03 o 
   9   0   8    11629.65    11403.25    465.20 o 
  10   0   8    29918.96    30917.95   1060.85 o 
  11   0   8    15299.08    15546.26    624.74 o 
  12   0   8    14798.94    13288.14    573.66 o 
  13   0   8    18426.86    17444.40    715.91 o 
  14   0   8    22432.46    22880.38    889.02 o 
 -14   1   8     1404.37     1412.81     95.80 o 
 -13   1   8     1332.51     1240.02     73.62 o 
 -12   1   8    10852.83    10772.90    230.10 o 
 -11   1   8     6239.70     6383.02    156.20 o 
 -10   1   8    14165.04    14377.65    272.64 o 
  -9   1   8    14136.31    13112.48    269.77 o 
  -8   1   8    12604.30    12548.74    277.00 o 
  -7   1   8     4830.36     4720.70    335.89 o 
  -6   1   8     1359.44     1471.42     94.89 o 
  -5   1   8        2.96       27.57     22.33 o 
  -4   1   8     3393.59     2978.92     98.45 o 
  -3   1   8    18508.04    19461.13    529.55 o 
  -2   1   8    28634.40    29878.43    670.54 o 
  -1   1   8    67795.09    69051.17   1460.92 o 
   0   1   8    75242.42    75978.12   1101.24 o 
   1   1   8     7346.77     7108.67    116.86 o 
   2   1   8     4615.36     4423.44     86.41 o 
   3   1   8      485.99      487.71     28.44 o 
   4   1   8     2979.06     2814.61    104.97 o 
   5   1   8      635.20      608.70     53.39 o 
   6   1   8    17196.36    16026.19    398.88 o 
   7   1   8    26817.60    26433.13    623.26 o 
   8   1   8    42742.32    42788.52    969.58 o 
   9   1   8    10850.51    11689.02    337.97 o 
  10   1   8     4786.23     4614.12    235.59 o 
  11   1   8      386.66      264.14     62.97 o 
  12   1   8      226.02      176.87     62.73 o 
  13   1   8     2931.28     2908.87    248.12 o 
  14   1   8    11984.86    11903.34    391.64 o 
 -14   2   8     2025.94     2130.64    138.92 o 
 -13   2   8     1646.35     1768.68    102.43 o 
 -12   2   8       78.91       27.22     45.01 o 
 -11   2   8      453.35      484.26     66.33 o 
 -10   2   8      238.32      245.28     35.99 o 
  -9   2   8     1391.23     1367.17     77.48 o 
  -8   2   8     7209.18     6467.60    168.45 o 
  -7   2   8     2304.15     2490.94    123.49 o 
  -6   2   8      568.04      548.28     67.40 o 
  -5   2   8     5523.94     4904.87    137.27 o 
  -4   2   8     5144.18     4772.52    186.29 o 
  -3   2   8    19799.18    20271.69    408.67 o 
  -2   2   8     1436.53     1391.29     51.44 o 
  -1   2   8       10.53       41.20     13.79 o 
   0   2   8      837.38      813.41     30.95 o 
   1   2   8     8295.90     8220.63    146.10 o 
   2   2   8     3854.34     3785.96    125.10 o 
   3   2   8     3064.90     3052.40     66.08 o 
   4   2   8     8652.01     8212.06    223.09 o 
   5   2   8     3571.04     3350.32    150.65 o 
   6   2   8      355.69      445.34    124.46 o 
   7   2   8     1350.51     1269.87     84.45 o 
   8   2   8      280.26      256.08     53.29 o 
   9   2   8      356.36      414.69     66.12 o 
  10   2   8     2128.99     1954.77    125.24 o 
  11   2   8     1593.36     1669.13    100.59 o 
  12   2   8      721.56      668.86     92.12 o 
  13   2   8     1336.50     1315.46    123.79 o 
  14   2   8      836.20      700.23     99.69 o 
 -14   3   8     1021.68      950.40     71.36 o 
 -13   3   8        1.70       15.63     32.63 o 
 -12   3   8      217.28      228.15     40.65 o 
 -11   3   8      116.41      145.69     36.47 o 
 -10   3   8     4095.27     4158.17    154.10 o 
  -9   3   8     2085.91     1995.94    177.16 o 
  -8   3   8       47.50       73.06     57.22 o 
  -7   3   8     1268.45     1145.36     70.57 o 
  -6   3   8      264.71      311.94     34.07 o 
  -5   3   8      264.06      331.98     32.23 o 
  -4   3   8       10.34       24.08     19.11 o 
  -3   3   8     7576.73     7455.46    177.80 o 
  -2   3   8    11837.65    11705.61    212.19 o 
  -1   3   8     2526.45     2428.32     57.13 o 
   0   3   8     3803.96     3718.84    103.33 o 
   1   3   8     4450.49     4454.45     86.69 o 
   2   3   8     5705.65     5753.62    104.34 o 
   3   3   8     1000.50     1004.82     35.62 o 
   4   3   8        6.70       35.92     22.31 o 
   5   3   8      813.00      800.99     55.45 o 
   6   3   8      733.80      733.24     59.69 o 
   7   3   8     2891.03     2711.38    216.44 o 
   8   3   8     2683.68     2542.15    106.87 o 
   9   3   8      158.17      146.74     42.81 o 
  10   3   8      694.41      666.93     75.63 o 
  11   3   8      621.00      744.15     75.22 o 
  12   3   8        3.17       39.96     53.17 o 
  13   3   8        4.96       38.96     55.13 o 
  14   3   8      284.29      300.75     76.38 o 
 -14   4   8     8776.80     9274.39    220.35 o 
 -13   4   8     7948.68     8081.98    198.11 o 
 -12   4   8     6334.33     6483.98    224.11 o 
 -11   4   8     4084.46     4031.80    124.50 o 
 -10   4   8       32.89       87.66     39.42 o 
  -9   4   8     1041.73     1022.13     75.65 o 
  -8   4   8     8632.81     8581.06    217.75 o 
  -7   4   8     3596.61     3413.90    118.22 o 
  -6   4   8    12841.16    12620.78    276.47 o 
  -5   4   8     9805.29     9541.20    191.17 o 
  -4   4   8    19269.83    18600.94    909.92 o 
  -3   4   8     2047.52     1918.65     64.25 o 
  -2   4   8    11591.29    11225.56    248.69 o 
  -1   4   8      664.89      654.90     33.15 o 
   0   4   8    10728.76    10616.76    192.44 o 
   1   4   8    22135.12    23187.72    382.17 o 
   2   4   8    15404.34    15666.08    240.20 o 
   3   4   8     3035.50     3116.22     69.99 o 
   4   4   8    15440.80    15730.62    304.68 o 
   5   4   8    15326.73    14825.81    324.97 o 
   6   4   8    12664.96    12486.14    452.83 o 
   7   4   8      263.43      168.63     39.37 o 
   8   4   8      274.81      244.24     45.78 o 
   9   4   8     8545.74     8632.80    236.47 o 
  10   4   8    11432.89    11355.98    292.30 o 
  11   4   8     4487.52     4535.70    164.34 o 
  12   4   8     6567.03     6328.78    245.12 o 
  13   4   8     9382.38     9231.77    322.25 o 
 -13   5   8      660.36      689.19     63.55 o 
 -12   5   8     7693.83     7876.43    194.22 o 
 -11   5   8     6879.02     6956.47    239.63 o 
 -10   5   8    21183.18    21470.65    449.20 o 
  -9   5   8    25165.63    25541.15    510.12 o 
  -8   5   8    13437.24    12824.80    291.37 o 
  -7   5   8     1328.67     1395.29     78.97 o 
  -6   5   8     2508.03     2420.65     85.93 o 
  -5   5   8     3763.06     3774.76    163.02 o 
  -4   5   8     5909.97     5594.53    154.37 o 
  -3   5   8     3411.89     3242.34    106.39 o 
  -2   5   8    54679.27    54724.93   1010.57 o 
  -1   5   8    28838.60    28357.92    550.52 o 
   0   5   8    57699.59    58607.33   1076.56 o 
   1   5   8     3423.40     3481.02    116.49 o 
   2   5   8      803.38      852.98     53.78 o 
   3   5   8      307.09      301.44     25.03 o 
   4   5   8      794.64      764.90     51.75 o 
   5   5   8     9543.20     9453.97    231.61 o 
   6   5   8    24107.50    24123.10    499.55 o 
   7   5   8    26330.32    26144.69    540.84 o 
   8   5   8    47741.33    49961.84    966.04 o 
   9   5   8    24962.99    25391.08    564.30 o 
  10   5   8     5973.37     6154.42    193.71 o 
  11   5   8       72.44       95.27     43.39 o 
  12   5   8       14.43       31.97     52.14 o 
  13   5   8     2584.50     2821.28    200.27 o 
 -13   6   8     6674.35     7218.09    416.22 o 
 -12   6   8     3121.04     3347.14    176.76 o 
 -11   6   8     1017.20     1059.11    120.75 o 
 -10   6   8      204.59      190.32     59.49 o 
  -9   6   8     1565.72     1598.32    116.57 o 
  -8   6   8    19659.88    19872.34    518.10 o 
  -7   6   8    11823.99    12029.76    344.34 o 
  -6   6   8    15976.71    15517.81    653.40 o 
  -5   6   8    15782.75    14846.96    425.54 o 
  -4   6   8    39562.33    37642.88   2156.82 o 
  -3   6   8    13808.95    13813.26    306.56 o 
  -2   6   8    17940.32    17696.84    370.09 o 
  -1   6   8      847.69      857.15     54.71 o 
   0   6   8     8532.36     8593.60    231.99 o 
   1   6   8    30465.94    29999.83    577.08 o 
   2   6   8    23874.85    24679.34    415.85 o 
   3   6   8     5993.84     5856.96    128.64 o 
   4   6   8    29732.81    30749.33    596.06 o 
   5   6   8    17717.41    18733.43    448.63 o 
   6   6   8    17163.54    17674.41    498.33 o 
   7   6   8      744.30      674.21     63.01 o 
   8   6   8      370.62      422.66     56.44 o 
   9   6   8     6827.51     6798.83    481.97 o 
  10   6   8     8059.26     8379.54    270.63 o 
  11   6   8     5202.78     5076.95    211.11 o 
  12   6   8     6104.58     6336.59    246.53 o 
  13   6   8     9649.20     9954.98    724.63 o 
 -12   7   8     3466.58     3406.39    180.25 o 
 -11   7   8     2655.92     2650.46    157.30 o 
 -10   7   8     2244.42     2385.57    147.17 o 
  -9   7   8     3824.97     3607.05    168.66 o 
  -8   7   8     5477.62     5286.27    204.82 o 
  -7   7   8     1758.05     1557.47    106.91 o 
  -6   7   8      974.84      870.79     65.88 o 
  -5   7   8        6.29      -21.70     30.89 o 
  -4   7   8       41.28       47.89     27.21 o 
  -3   7   8     3648.66     3403.83    114.57 o 
  -2   7   8     2733.66     2496.33     95.21 o 
  -1   7   8    28258.34    27031.03    569.82 o 
   0   7   8    13456.05    13146.43    289.38 o 
   1   7   8      219.27      243.09     40.43 o 
   2   7   8     2628.69     2382.16     75.50 o 
   3   7   8      492.53      455.94     44.40 o 
   4   7   8     1357.39     1344.24     69.37 o 
   5   7   8      111.58      127.23     61.99 o 
   6   7   8     6462.23     6110.21    226.30 o 
   7   7   8     7403.47     7116.20    256.00 o 
   8   7   8    14864.02    14823.52    439.86 o 
   9   7   8     7599.08     7610.67    220.64 o 
  10   7   8     2077.85     2005.21    110.30 o 
  11   7   8       22.50       -3.39     48.41 o 
  12   7   8       49.07      110.41     56.86 o 
 -12   8   8      516.18      649.40     97.45 o 
 -11   8   8       39.10       41.88     50.31 o 
 -10   8   8      225.50      192.83     62.37 o 
  -9   8   8      460.61      482.99     78.48 o 
  -8   8   8     1226.56     1083.66     98.91 o 
  -7   8   8       85.57       60.47     47.36 o 
  -6   8   8     2582.58     2563.20    107.92 o 
  -5   8   8      371.21      402.07     49.91 o 
  -4   8   8      680.17      584.87     62.99 o 
  -3   8   8      943.08      845.41     68.88 o 
  -2   8   8       19.58       53.91     28.25 o 
  -1   8   8      237.32      181.82     36.28 o 
   0   8   8      552.63      560.62     52.66 o 
   1   8   8     1351.23     1464.12    161.19 o 
   2   8   8        2.04        3.67     20.41 o 
   3   8   8      272.38      289.25     41.21 o 
   4   8   8     2978.70     2997.96    107.54 o 
   5   8   8       13.82       34.74     41.73 o 
   6   8   8     2162.98     2024.66    124.53 o 
   7   8   8       46.17       50.47     45.42 o 
   8   8   8      219.98      250.19     63.15 o 
   9   8   8       53.07        9.72     74.52 o 
  10   8   8      117.79       81.82     75.32 o 
  11   8   8      116.28      185.56     80.98 o 
 -11   9   8     1325.79     1432.14    208.76 o 
 -10   9   8    11355.39    11459.21    364.37 o 
  -9   9   8     5776.80     5771.39    228.48 o 
  -8   9   8     3335.28     3084.65    155.20 o 
  -7   9   8      101.44      104.16     91.57 o 
  -6   9   8      655.17      698.99     65.65 o 
  -5   9   8     1319.96     1310.32     80.00 o 
  -4   9   8      174.76      247.13     45.25 o 
  -3   9   8     3867.59     3850.51    258.52 o 
  -2   9   8     3587.86     3404.30    173.43 o 
  -1   9   8     2486.09     2099.43     90.96 o 
   0   9   8     7303.65     7401.04    195.72 o 
   1   9   8      459.73      454.51     50.15 o 
   2   9   8     2020.14     1910.47     73.80 o 
   3   9   8        1.93        0.92     28.29 o 
   4   9   8     2813.16     2828.60    108.28 o 
   5   9   8     7418.95     7457.11    263.72 o 
   6   9   8    13536.44    13428.06    419.62 o 
   7   9   8     3590.76     3558.98    174.56 o 
   8   9   8     8752.82     9286.69    322.02 o 
   9   9   8     3244.21     3323.89    175.17 o 
  10   9   8     4410.16     4795.38    221.02 o 
  11   9   8      806.11      661.43    130.77 o 
 -10  10   8     1086.98      946.49    104.96 o 
  -9  10   8      508.65      497.68     81.41 o 
  -8  10   8     8736.07     8633.07    292.35 o 
  -7  10   8     4853.01     4897.06    290.39 o 
  -6  10   8    17295.65    16934.84    388.10 o 
  -5  10   8    11949.92    11807.19    380.23 o 
  -4  10   8    18718.48    17982.07    437.40 o 
  -3  10   8     3788.26     3787.26    135.55 o 
  -2  10   8     2006.18     1915.80    127.66 o 
  -1  10   8      688.76      651.74     61.04 o 
   0  10   8     3195.72     3145.24    117.88 o 
   1  10   8    15528.45    14881.03    334.93 o 
   2  10   8    11752.28    12094.26    243.14 o 
   3  10   8     5519.52     5575.23    166.77 o 
   4  10   8    16541.66    16819.03    585.54 o 
   5  10   8    18213.09    18458.67    406.61 o 
   6  10   8     7992.63     8334.24    295.85 o 
   7  10   8      683.83      697.53    191.87 o 
   8  10   8      518.39      505.56     86.02 o 
   9  10   8     8133.23     8480.75    315.26 o 
  10  10   8     7809.21     7775.45    639.13 o 
  -9  11   8    13406.06    13722.92    417.86 o 
  -8  11   8     5568.03     5314.09    221.11 o 
  -7  11   8      371.98      360.89     71.25 o 
  -6  11   8      801.11      805.04     74.90 o 
  -5  11   8     1742.35     1638.22     96.49 o 
  -4  11   8     1760.68     1659.02    146.85 o 
  -3  11   8    11751.77    11549.74    299.64 o 
  -2  11   8    21924.87    21892.60    605.28 o 
  -1  11   8    30663.22    30363.38    621.82 o 
   0  11   8    26650.95    26912.08    695.78 o 
   1  11   8     6658.79     6780.54    165.65 o 
   2  11   8     1768.38     1841.83     90.03 o 
   3  11   8     1207.79     1146.22     76.45 o 
   4  11   8      117.36      189.16     43.37 o 
   5  11   8     4302.75     4278.02    147.99 o 
   6  11   8     8463.30     8658.93    436.67 o 
   7  11   8     5351.87     5572.61    567.03 o 
   8  11   8     9626.64     9724.25    341.83 o 
   9  11   8    13931.35    14161.56    452.26 o 
  -7  12   8     2208.54     2284.83    234.38 o 
  -6  12   8     3922.35     3917.43    180.07 o 
  -5  12   8     5603.02     5493.49    183.89 o 
  -4  12   8     1373.65     1369.28     91.52 o 
  -3  12   8     1088.07     1174.21    108.37 o 
  -2  12   8     2929.63     2972.31    126.01 o 
  -1  12   8      554.88      610.56     79.16 o 
   0  12   8     1246.63     1163.56     96.18 o 
   1  12   8    16005.32    16249.32    319.11 o 
   2  12   8     5297.96     4868.67    137.09 o 
   3  12   8      677.23      772.12     70.55 o 
   4  12   8     2877.56     3030.28    164.32 o 
   5  12   8     5900.67     6190.74    191.79 o 
   6  12   8     2667.43     2611.87    157.57 o 
   7  12   8       53.32       40.63     55.23 o 
  -5  13   8      361.28      339.47     67.39 o 
  -4  13   8      635.48      695.12     95.91 o 
  -3  13   8      649.01      602.38     69.58 o 
  -2  13   8      812.86      839.19     77.95 o 
  -1  13   8     2393.34     2361.18    116.50 o 
   0  13   8      104.53      133.29     44.30 o 
   1  13   8       54.35       93.63     35.56 o 
   2  13   8      230.51      316.96     59.58 o 
   3  13   8        1.51       13.44     38.21 o 
   4  13   8        5.01       73.38     42.95 o 
   5  13   8       16.63       62.68     59.36 o 
  -2  14   8       60.64       40.08     40.12 o 
  -1  14   8     1469.94     1396.98    113.82 o 
   0  14   8       19.08       30.48     32.64 o 
   1  14   8      137.76      128.93     38.59 o 
   2  14   8     1451.13     1593.50    131.30 o 
 -14   1   9     3677.36     3869.60    148.95 o 
 -13   1   9     6171.09     6528.66    200.34 o 
 -12   1   9     5995.57     5999.87    185.59 o 
 -11   1   9     2789.81     2774.94     96.55 o 
 -10   1   9      272.34      339.92     48.77 o 
  -9   1   9      173.59      178.62     50.84 o 
  -8   1   9       94.08       95.47     46.00 o 
  -7   1   9     2114.42     2074.61    114.86 o 
  -6   1   9    18600.65    19176.35    487.26 o 
  -5   1   9     9514.27     8937.30    256.38 o 
  -4   1   9    11928.32    11756.95    301.10 o 
  -3   1   9     6134.16     5923.66    156.35 o 
  -2   1   9      347.61      434.22     63.04 o 
  -1   1   9      213.72      230.77     35.79 o 
   0   1   9       50.07       79.16     23.60 o 
   1   1   9     4110.64     3989.86     73.55 o 
   2   1   9     8711.63     8566.47    150.11 o 
   3   1   9    10880.66    10541.35    268.81 o 
   4   1   9    13663.29    12501.49    572.85 o 
   5   1   9     3816.93     3678.71    132.33 o 
   6   1   9      979.15      985.46     72.41 o 
   7   1   9     1226.12     1151.54    102.88 o 
   8   1   9     3693.31     3878.26    178.86 o 
   9   1   9     1867.37     1998.86    114.98 o 
  10   1   9     7559.30     7538.57    356.58 o 
  11   1   9     6708.76     6719.83    464.39 o 
  12   1   9     8051.38     8239.02    535.03 o 
  13   1   9     2418.96     2203.71    153.49 o 
 -14   2   9      322.47      275.77     68.19 o 
 -13   2   9       21.82       66.98     40.74 o 
 -12   2   9    10378.54    10261.30    284.34 o 
 -11   2   9    19326.48    19088.67    516.96 o 
 -10   2   9     5579.04     5639.48    262.42 o 
  -9   2   9     1322.44     1285.90    102.96 o 
  -8   2   9     1663.68     1481.44    237.29 o 
  -7   2   9    25750.96    24981.69    614.06 o 
  -6   2   9     7865.62     7851.39    247.34 o 
  -5   2   9     1820.33     1626.72    101.88 o 
  -4   2   9    10605.04    10245.30    653.73 o 
  -3   2   9    17899.70    17339.39    585.87 o 
  -2   2   9    63748.26    64194.81   1065.28 o 
  -1   2   9    43607.34    43905.58    606.99 o 
   0   2   9    21625.01    22200.93    321.36 o 
   1   2   9    35181.78    35975.67    551.15 o 
   2   2   9    14579.25    14876.88    244.35 o 
   3   2   9      517.66      438.31     44.28 o 
   4   2   9     1915.11     1773.26     84.17 o 
   5   2   9      353.81      492.60     53.56 o 
   6   2   9    13976.13    14016.65    363.29 o 
   7   2   9    15535.52    14806.71    539.31 o 
   8   2   9    35519.91    34322.02   1035.71 o 
   9   2   9    15394.55    15015.47    411.77 o 
  10   2   9    20334.34    20076.02    669.60 o 
  11   2   9     7489.60     6891.24    215.91 o 
  12   2   9      264.15      220.78     87.61 o 
  13   2   9     3632.79     3676.86    332.25 o 
 -13   3   9     8304.23     8694.70    208.70 o 
 -12   3   9     9278.30     9199.86    247.65 o 
 -11   3   9    10978.46    11435.62    283.90 o 
 -10   3   9       67.14       89.12     40.59 o 
  -9   3   9      193.46      204.91     50.72 o 
  -8   3   9       87.13      134.70     37.27 o 
  -7   3   9     9431.41     9368.90    230.29 o 
  -6   3   9    35176.05    35981.05    663.64 o 
  -5   3   9    54321.45    54792.11    858.09 o 
  -4   3   9    28109.04    27309.40    643.20 o 
  -3   3   9    26719.53    27083.27    513.18 o 
  -2   3   9     1457.90     1381.86     44.45 o 
  -1   3   9      723.10      661.35     39.42 o 
   0   3   9      129.80      185.95     21.79 o 
   1   3   9      591.97      590.15     29.90 o 
   2   3   9    16075.31    16270.18    267.82 o 
   3   3   9    76878.43    77846.37   1417.83 o 
   4   3   9    42308.55    42634.92    806.72 o 
   5   3   9    18752.35    19419.08    406.67 o 
   6   3   9    12216.14    11817.11    276.94 o 
   7   3   9     6259.33     6033.72    176.84 o 
   8   3   9     1058.32      993.06     74.05 o 
   9   3   9     1682.22     1466.77     91.25 o 
  10   3   9    15955.48    15767.05    376.08 o 
  11   3   9    14753.66    14736.64    363.84 o 
  12   3   9    14600.30    14075.97    423.57 o 
  13   3   9     4317.87     4069.94    199.38 o 
 -13   4   9      860.74      928.55     85.25 o 
 -12   4   9     9327.91     9843.37    262.62 o 
 -11   4   9    18227.29    18788.59    411.24 o 
 -10   4   9     3570.19     3770.72    139.05 o 
  -9   4   9      314.72      323.34     50.27 o 
  -8   4   9     4577.72     4678.89    149.59 o 
  -7   4   9    32155.79    35680.19    666.31 o 
  -6   4   9    15249.40    15790.57    497.17 o 
  -5   4   9     5564.85     5515.73    132.96 o 
  -4   4   9      364.64      490.42     65.82 o 
  -3   4   9     3462.53     3509.58    145.92 o 
  -2   4   9    25269.71    24406.84    485.91 o 
  -1   4   9    14470.37    14024.66    300.96 o 
   0   4   9    17474.63    16942.97    414.91 o 
   1   4   9     3885.20     3934.46     93.14 o 
   2   4   9      713.97      748.91     34.33 o 
   3   4   9      719.26      669.08     40.01 o 
   4   4   9     3172.28     3176.95    173.59 o 
   5   4   9      166.82      262.98     40.12 o 
   6   4   9      728.25      815.32     62.82 o 
   7   4   9    14855.06    14297.04    331.57 o 
   8   4   9    10534.89    10531.60    269.44 o 
   9   4   9    12632.05    12228.47    307.04 o 
  10   4   9     5618.57     5464.19    222.83 o 
  11   4   9     2289.36     2221.34    118.27 o 
  12   4   9      817.86      800.25    131.41 o 
  13   4   9     3163.80     3257.58    177.97 o 
 -13   5   9      675.50      670.93     98.59 o 
 -12   5   9      466.25      569.66     70.02 o 
 -11   5   9      277.09      277.18     55.06 o 
 -10   5   9      526.09      534.03     65.56 o 
  -9   5   9      746.98      755.61     71.56 o 
  -8   5   9      215.86      257.15     57.79 o 
  -7   5   9       87.36      133.23     46.32 o 
  -6   5   9     1140.75     1062.60     58.61 o 
  -5   5   9     2575.12     2491.28     99.36 o 
  -4   5   9     5593.98     5360.40    154.63 o 
  -3   5   9      108.23      130.66     31.46 o 
  -2   5   9      695.92      690.56     52.33 o 
  -1   5   9     6341.70     6003.42    158.76 o 
   0   5   9     1159.47     1176.30     92.36 o 
   1   5   9      399.72      337.09     37.50 o 
   2   5   9      855.47      867.30     44.20 o 
   3   5   9     6253.76     6092.60    160.49 o 
   4   5   9     3937.80     3878.56    124.61 o 
   5   5   9     1777.38     1741.21     83.28 o 
   6   5   9      604.65      673.45     62.05 o 
   7   5   9     2460.45     2277.77    104.79 o 
   8   5   9     1635.98     1659.51     95.00 o 
   9   5   9      244.07      220.57     81.78 o 
  10   5   9     1456.99     1502.05     98.34 o 
  11   5   9      861.34      851.30     83.66 o 
  12   5   9      157.26      131.32     60.83 o 
 -12   6   9       39.13       18.58     51.78 o 
 -11   6   9     1258.11     1207.26    118.07 o 
 -10   6   9     3295.64     3397.75    171.72 o 
  -9   6   9     6621.60     7039.24    284.97 o 
  -8   6   9     1892.30     1924.87    124.68 o 
  -7   6   9     3551.22     3643.19    163.48 o 
  -6   6   9       60.38       93.46     35.34 o 
  -5   6   9     1453.26     1405.71    113.96 o 
  -4   6   9     3346.94     3205.78    113.21 o 
  -3   6   9       86.59       74.74     28.56 o 
  -2   6   9    11278.36    10965.77    253.79 o 
  -1   6   9      124.78      118.25     63.30 o 
   0   6   9      936.49      878.44     56.36 o 
   1   6   9     4036.09     4075.95    121.44 o 
   2   6   9     7751.12     7640.66    160.93 o 
   3   6   9     3390.04     3351.76    118.11 o 
   4   6   9     2812.14     2588.79    212.72 o 
   5   6   9     1904.37     1888.75    132.63 o 
   6   6   9     7739.12     7405.53    259.38 o 
   7   6   9     1728.71     1761.39    116.66 o 
   8   6   9     1412.30     1522.20     93.14 o 
   9   6   9     1816.16     1885.53    104.83 o 
  10   6   9      863.23      935.74     83.78 o 
  11   6   9     1577.42     1533.81    104.46 o 
  12   6   9      168.32      223.96     66.01 o 
 -12   7   9     4370.89     5106.96    227.95 o 
 -11   7   9     2553.44     2564.42    232.60 o 
 -10   7   9      824.84      783.91     98.05 o 
  -9   7   9     1451.11     1227.41    110.25 o 
  -8   7   9      202.18      184.28     58.12 o 
  -7   7   9     5764.77     5673.15    213.89 o 
  -6   7   9    30776.43    30550.59    619.99 o 
  -5   7   9    18681.25    18000.74    465.06 o 
  -4   7   9    11708.80    11605.64    304.10 o 
  -3   7   9     9080.12     8624.80    218.03 o 
  -2   7   9     1993.06     1948.78     86.01 o 
  -1   7   9       47.90       54.49     28.45 o 
   0   7   9     3851.39     3606.15    203.54 o 
   1   7   9     1947.85     1978.11     83.10 o 
   2   7   9    25278.90    25371.63    435.42 o 
   3   7   9    26719.77    26206.90   1373.33 o 
   4   7   9    23418.28    24221.50    635.06 o 
   5   7   9    17562.91    17726.45    496.35 o 
   6   7   9    11669.55    12201.56    376.34 o 
   7   7   9     2093.99     2141.97    226.05 o 
   8   7   9     1462.39     1735.92    126.87 o 
   9   7   9      630.81      802.53     97.51 o 
  10   7   9     1463.04     1596.83    131.85 o 
  11   7   9     1521.90     1759.02    139.31 o 
 -11   8   9    14186.88    14901.90    452.31 o 
 -10   8   9    11624.31    11516.07    370.12 o 
  -9   8   9     6606.86     6765.53    253.96 o 
  -8   8   9     6420.98     5658.64    238.66 o 
  -7   8   9    21722.12    21624.61    561.00 o 
  -6   8   9     7538.48     7658.69    213.20 o 
  -5   8   9     5352.19     5087.30    230.00 o 
  -4   8   9      688.69      718.18     61.94 o 
  -3   8   9     8654.30     7777.48    411.02 o 
  -2   8   9    37431.43    36971.52    722.33 o 
  -1   8   9    14425.55    14221.24    319.79 o 
   0   8   9     7013.00     6832.65    288.84 o 
   1   8   9    14350.37    14581.40    322.68 o 
   2   8   9    15604.19    15150.64    335.36 o 
   3   8   9      487.76      489.17     49.81 o 
   4   8   9     4490.57     4623.73    451.38 o 
   5   8   9     3166.32     3087.70    154.14 o 
   6   8   9     7135.29     7132.68    262.72 o 
   7   8   9     8573.84     8748.50    486.38 o 
   8   8   9    26956.17    26919.20    726.57 o 
   9   8   9    10347.54    10235.07    353.77 o 
  10   8   9    12952.88    12909.55    419.76 o 
  11   8   9     1378.50     1473.68    173.28 o 
 -10   9   9       59.86       84.16     57.72 o 
  -9   9   9      604.58      606.45     88.46 o 
  -8   9   9      421.00      421.65     74.72 o 
  -7   9   9     3810.94     3583.05    166.76 o 
  -6   9   9    18705.82    17990.93    460.54 o 
  -5   9   9    23418.02    23139.64    492.34 o 
  -4   9   9     7328.74     6919.10    196.80 o 
  -3   9   9     3851.04     3400.75    125.55 o 
  -2   9   9     1228.96     1252.11     87.85 o 
  -1   9   9       71.92       84.92     34.06 o 
   0   9   9       43.67      129.62     35.75 o 
   1   9   9      151.90      182.04     40.77 o 
   2   9   9    12555.90    12652.40    296.62 o 
   3   9   9    12924.88    13271.42    308.10 o 
   4   9   9     9838.68    10707.07    562.75 o 
   5   9   9    11273.51    11376.89    362.92 o 
   6   9   9     7495.07     7517.89    276.26 o 
   7   9   9      660.57      674.95     92.20 o 
   8   9   9      828.94      890.21    105.32 o 
   9   9   9     3703.85     3633.07    268.32 o 
  10   9   9     2220.39     2220.03    501.65 o 
  -9  10   9     1100.52     1192.01    123.74 o 
  -8  10   9      797.22      783.47     94.98 o 
  -7  10   9       56.63       47.38     44.09 o 
  -6  10   9     1880.11     1847.17    132.79 o 
  -5  10   9     1237.81     1155.56     83.39 o 
  -4  10   9        4.56      -16.12     49.04 o 
  -3  10   9     5757.30     5536.73    173.36 o 
  -2  10   9    11406.56    11209.41    278.06 o 
  -1  10   9     5527.93     5379.46    167.00 o 
   0  10   9     1937.88     1908.98     93.13 o 
   1  10   9     1828.20     1758.88     76.94 o 
   2  10   9     1859.81     1941.08     94.61 o 
   3  10   9       21.14       47.72     35.05 o 
   4  10   9      401.58      341.51     50.91 o 
   5  10   9       44.29       -0.80     46.96 o 
   6  10   9      707.11      736.97     95.10 o 
   7  10   9      670.04      692.75    180.71 o 
   8  10   9     5536.37     5411.93    303.32 o 
   9  10   9     8462.33     8235.12    315.05 o 
  -8  11   9      932.91     1159.72    111.74 o 
  -7  11   9      328.28      361.99     80.01 o 
  -6  11   9       85.90      209.27     84.49 o 
  -5  11   9       61.45       13.07     39.73 o 
  -4  11   9       76.12      113.23     42.83 o 
  -3  11   9     3684.39     3599.59    138.42 o 
  -2  11   9      146.91      187.78     46.84 o 
  -1  11   9       52.74       89.65     37.85 o 
   0  11   9     1463.16     1463.63     88.28 o 
   1  11   9      260.28      251.58     40.72 o 
   2  11   9     3070.72     2984.09    171.57 o 
   3  11   9     1941.45     1973.13     98.80 o 
   4  11   9     2452.19     2526.46    203.15 o 
   5  11   9     1523.59     1343.20    118.91 o 
   6  11   9      147.94      234.85     66.94 o 
   7  11   9      146.15       79.34     57.74 o 
   8  11   9      106.80       93.13     59.80 o 
  -6  12   9      453.51      485.40     65.98 o 
  -5  12   9      493.72      494.64     82.18 o 
  -4  12   9     1764.32     1812.37    106.54 o 
  -3  12   9     1872.86     1954.43    107.61 o 
  -2  12   9     6829.43     6424.60    358.05 o 
  -1  12   9     4536.48     4547.73    159.90 o 
   0  12   9     4044.42     3861.94    146.15 o 
   1  12   9     7412.27     7614.71    186.54 o 
   2  12   9     7867.48     8253.28    254.37 o 
   3  12   9     4515.01     4724.15    264.11 o 
   4  12   9     1191.75     1241.03     86.84 o 
   5  12   9     1654.71     1831.59    136.65 o 
   6  12   9     8970.80     9837.01    348.47 o 
  -4  13   9     5438.92     5336.54    185.84 o 
  -3  13   9     9232.69     9165.74    260.36 o 
  -2  13   9     3782.23     3688.34    147.53 o 
  -1  13   9      526.79      611.14     71.74 o 
   0  13   9       28.58       28.41     40.00 o 
   1  13   9      938.06      991.60     90.32 o 
   2  13   9     6978.31     7470.21    221.14 o 
   3  13   9    11536.94    12198.40    311.88 o 
   4  13   9     9396.64     9647.86    340.19 o 
 -13   0  10    13214.74    13402.91    579.16 o 
 -12   0  10     5521.54     5813.40    326.35 o 
 -11   0  10    18135.30    19751.66    758.90 o 
 -10   0  10    18092.15    18000.93    700.23 o 
  -9   0  10     2345.00     2111.99    188.63 o 
  -8   0  10    12070.25    11706.33    492.52 o 
  -7   0  10    16673.83    15873.26    610.84 o 
  -6   0  10     6632.73     5971.81    298.87 o 
  -5   0  10    23875.62    23195.57    805.45 o 
  -4   0  10    43434.77    44033.30   1397.71 o 
  -3   0  10    51928.50    52861.78   1639.36 o 
  -2   0  10    18197.71    18882.84    642.52 o 
  -1   0  10    16947.18    15984.47    541.82 o 
   0   0  10       21.88       58.73     23.35 o 
   1   0  10     9258.51     9034.41    227.91 o 
   2   0  10    18624.57    18500.89    611.65 o 
   3   0  10    15571.49    15388.98    528.73 o 
   4   0  10    28336.65    27794.89    896.94 o 
   5   0  10    11045.68    11232.08    423.98 o 
   6   0  10     2291.68     2401.01    158.25 o 
   7   0  10    12785.25    12492.55    485.89 o 
   8   0  10     1761.58     1319.15    134.00 o 
   9   0  10      155.25       58.68     67.08 o 
  10   0  10    11020.97    10538.15    465.20 o 
  11   0  10    22393.16    22945.84    856.69 o 
  12   0  10    12538.90    12468.79    557.82 o 
  13   0  10    16419.78    15309.13    661.76 o 
 -13   1  10     1399.73     1311.91    120.11 o 
 -12   1  10      184.53      182.24     63.81 o 
 -11   1  10      291.50      269.00     67.25 o 
 -10   1  10      430.13      423.66     75.30 o 
  -9   1  10    15871.46    15976.00    444.21 o 
  -8   1  10    26066.77    25413.59    634.00 o 
  -7   1  10    18524.08    18503.23    484.08 o 
  -6   1  10     7220.88     6777.66    331.12 o 
  -5   1  10      197.80      216.41     37.41 o 
  -4   1  10     4007.35     4043.53    138.93 o 
  -3   1  10    14951.78    14765.01    320.39 o 
  -2   1  10     9697.24     9294.67    254.24 o 
  -1   1  10    35692.13    35516.20    636.40 o 
   0   1  10    15982.63    15968.31    232.85 o 
   1   1  10     3659.02     3762.78     98.45 o 
   2   1  10     1728.30     1775.82     79.28 o 
   3   1  10    13081.78    13056.65    325.72 o 
   4   1  10    12224.71    11124.19    291.30 o 
   5   1  10      946.07      997.94     70.41 o 
   6   1  10    19389.03    18877.68    467.17 o 
   7   1  10    43635.80    42262.54    957.75 o 
   8   1  10    17825.64    17876.45    465.93 o 
   9   1  10    24043.81    23715.88    597.14 o 
  10   1  10     4499.17     4567.29    194.69 o 
  11   1  10     1205.31     1095.13    107.47 o 
  12   1  10       59.02       35.61     57.55 o 
  13   1  10       11.02       66.98     54.97 o 
 -13   2  10      800.72      982.34    108.05 o 
 -12   2  10     1241.24     1257.92    117.79 o 
 -11   2  10     3088.49     2875.56    156.80 o 
 -10   2  10     3615.01     3406.73    168.27 o 
  -9   2  10      618.84      627.23     83.42 o 
  -8   2  10     2867.87     2890.19    375.09 o 
  -7   2  10      442.73      349.85     62.82 o 
  -6   2  10      301.08      355.54     58.93 o 
  -5   2  10     1234.00     1217.75     81.85 o 
  -4   2  10     2548.25     2595.24    118.27 o 
  -3   2  10     8686.08     8263.77    294.60 o 
  -2   2  10      195.67      202.79     27.03 o 
  -1   2  10       12.04       40.55     14.82 o 
   0   2  10        0.76       16.03     13.54 o 
   1   2  10     5433.04     5325.14    108.57 o 
   2   2  10     1425.64     1487.60     71.90 o 
   3   2  10    11602.71    11099.79    285.42 o 
   4   2  10     7072.26     6936.57    203.91 o 
   5   2  10     3943.00     4164.89    149.38 o 
   6   2  10      316.67      330.04     62.72 o 
   7   2  10     1025.97     1095.37    145.72 o 
   8   2  10     2999.87     2931.18    146.12 o 
   9   2  10        5.13       57.19     58.59 o 
  10   2  10     1034.18     1102.54    102.98 o 
  11   2  10     5154.17     5242.54    185.68 o 
  12   2  10     2156.29     2113.88    121.69 o 
  13   2  10     1286.44     1431.81    186.69 o 
 -13   3  10      369.69      360.83     58.47 o 
 -12   3  10     1513.87     1328.27     95.65 o 
 -11   3  10       25.30       38.23     39.52 o 
 -10   3  10      587.60      546.13     65.52 o 
  -9   3  10     1418.71     1316.38    164.71 o 
  -8   3  10       32.62       24.29     29.60 o 
  -7   3  10       17.42       47.69     30.72 o 
  -6   3  10      553.08      602.33     57.32 o 
  -5   3  10      559.55      589.63     45.07 o 
  -4   3  10      705.91      761.48     48.21 o 
  -3   3  10     1494.59     1450.00     60.50 o 
  -2   3  10      304.17      362.57     34.60 o 
  -1   3  10     2976.39     2745.99     66.48 o 
   0   3  10      383.66      443.63     31.41 o 
   1   3  10     2216.61     2130.70     57.36 o 
   2   3  10      356.38      353.27     29.57 o 
   3   3  10       36.96       42.52     23.69 o 
   4   3  10     2119.31     2057.41    125.75 o 
   5   3  10     1960.39     1815.19     83.46 o 
   6   3  10      121.90      109.48     34.97 o 
   7   3  10      234.35      217.23     43.48 o 
   8   3  10     1403.89     1299.93     84.97 o 
   9   3  10     8374.66     7925.93    228.63 o 
  10   3  10     3203.30     3154.92    135.66 o 
  11   3  10      807.29      749.57     79.63 o 
  12   3  10        5.67       39.58     52.24 o 
  13   3  10      751.34      687.09     99.59 o 
 -12   4  10     2585.06     2618.75    129.91 o 
 -11   4  10     3978.91     3963.78    150.54 o 
 -10   4  10     4155.00     4107.33    151.56 o 
  -9   4  10      113.15      151.61     56.58 o 
  -8   4  10     2069.07     2115.55    103.52 o 
  -7   4  10    11874.70    11785.75    276.88 o 
  -6   4  10     1881.28     1712.70    218.49 o 
  -5   4  10    24404.62    24656.72    424.47 o 
  -4   4  10     3009.35     2880.27     88.84 o 
  -3   4  10    21859.24    21399.47    416.55 o 
  -2   4  10     7322.78     6892.53    180.19 o 
  -1   4  10    15677.15    15306.15    454.73 o 
   0   4  10      249.13      256.56     35.79 o 
   1   4  10     9004.88     8732.68    205.25 o 
   2   4  10    11396.85    11088.93    209.60 o 
   3   4  10     9215.23     9670.14    229.44 o 
   4   4  10     5114.44     4979.30    216.75 o 
   5   4  10    15604.08    14622.16    426.90 o 
   6   4  10     3090.76     2775.03    123.44 o 
   7   4  10     3523.07     3430.53    129.56 o 
   8   4  10      517.04      530.77     88.71 o 
   9   4  10      530.01      628.93     69.77 o 
  10   4  10     3052.32     2933.83    131.97 o 
  11   4  10     6130.92     5787.25    197.66 o 
  12   4  10     7740.96     7434.31    277.96 o 
 -12   5  10      347.47      462.64     66.35 o 
 -11   5  10     1306.97     1430.11     99.60 o 
 -10   5  10     4543.69     4753.90    191.34 o 
  -9   5  10    34693.92    35208.98    680.51 o 
  -8   5  10    23955.32    25079.57    802.19 o 
  -7   5  10    15731.33    15929.73    347.08 o 
  -6   5  10    12929.19    12964.94    291.62 o 
  -5   5  10     1911.32     1974.12     90.30 o 
  -4   5  10     1367.44     1529.49     80.08 o 
  -3   5  10    14154.83    14520.79    323.28 o 
  -2   5  10    11069.60    10781.19    309.38 o 
  -1   5  10    28704.39    28329.86    560.49 o 
   0   5  10    15959.10    16374.40    489.06 o 
   1   5  10    20825.16    22209.00    384.83 o 
   2   5  10     4093.59     4007.38    121.74 o 
   3   5  10    19130.97    19347.48    521.38 o 
   4   5  10     3153.44     2973.30    142.26 o 
   5   5  10      301.20      274.66     57.43 o 
   6   5  10    14360.17    13984.76    326.19 o 
   7   5  10    16765.39    16599.39    390.30 o 
   8   5  10    23855.44    23937.02    719.42 o 
   9   5  10    27894.64    27492.90    694.56 o 
  10   5  10     2245.29     2255.78    120.41 o 
  11   5  10      916.65      984.11     90.03 o 
  12   5  10     2072.21     2135.70    145.73 o 
 -12   6  10     5421.35     5712.62    298.79 o 
 -11   6  10     8990.42     9619.41    332.06 o 
 -10   6  10     5456.33     5734.16    235.79 o 
  -9   6  10      239.68      241.54     66.61 o 
  -8   6  10     5798.94     5786.76    226.55 o 
  -7   6  10     5829.22     5666.89    217.32 o 
  -6   6  10      719.01      820.21     86.21 o 
  -5   6  10     6453.44     6263.51    227.25 o 
  -4   6  10    11986.76    11628.28    368.65 o 
  -3   6  10    13991.09    13707.96    311.35 o 
  -2   6  10    11997.21    11527.79    269.55 o 
  -1   6  10     5804.02     5478.70    155.36 o 
   0   6  10     5469.30     5188.24    148.84 o 
   1   6  10    13944.73    14143.67    278.10 o 
   2   6  10    19772.78    19567.22    408.62 o 
   3   6  10    23086.85    24694.79    832.29 o 
   4   6  10    23512.53    24788.87    650.68 o 
   5   6  10    26481.17    27919.14    724.95 o 
   6   6  10     4335.52     4055.84    213.45 o 
   7   6  10     3789.07     3532.16    346.15 o 
   8   6  10     2009.68     2167.13    141.02 o 
   9   6  10      918.03      912.87    121.96 o 
  10   6  10     8297.98     8271.46    245.07 o 
  11   6  10     9083.59     9347.98    395.66 o 
 -11   7  10     1019.60      997.96    113.34 o 
 -10   7  10      426.95      542.83     87.77 o 
  -9   7  10     5243.38     5764.31    364.18 o 
  -8   7  10     9032.69     9412.31    517.17 o 
  -7   7  10     9639.35     9869.92    313.50 o 
  -6   7  10     4212.07     4076.12    174.62 o 
  -5   7  10     1611.58     1481.65     85.21 o 
  -4   7  10     2477.31     2429.15    103.85 o 
  -3   7  10     8145.51     8175.54    354.11 o 
  -2   7  10     9760.12     9439.75    235.58 o 
  -1   7  10     2721.45     2784.77    105.62 o 
   0   7  10     1598.35     1456.54     75.77 o 
   1   7  10      205.45      235.00     39.69 o 
   2   7  10     1331.25     1411.32     74.51 o 
   3   7  10     8582.19     8555.18    285.50 o 
   4   7  10    12014.42    11793.78    363.77 o 
   5   7  10      119.15       96.94     57.54 o 
   6   7  10     5896.29     5781.03    229.64 o 
   7   7  10    13881.19    14215.12    434.33 o 
   8   7  10    11152.11    11817.93    386.15 o 
   9   7  10     2013.47     1944.90    231.39 o 
  10   7  10      615.91      815.99    105.33 o 
  11   7  10      182.73      222.95     71.80 o 
 -10   8  10       14.17       58.68     53.65 o 
  -9   8  10      240.00      252.59     66.64 o 
  -8   8  10      558.30      556.57     83.44 o 
  -7   8  10       69.51       49.10     52.78 o 
  -6   8  10      652.52      656.56     82.15 o 
  -5   8  10      191.46      212.57     55.16 o 
  -4   8  10     1571.60     1464.05     85.54 o 
  -3   8  10      458.81      475.76     67.50 o 
  -2   8  10     1316.60     1271.03     77.32 o 
  -1   8  10       45.44      143.91     42.87 o 
   0   8  10      150.92      155.48     43.48 o 
   1   8  10     1381.79     1233.69     81.29 o 
   2   8  10      503.52      561.36     54.99 o 
   3   8  10      682.27      885.64     90.30 o 
   4   8  10        1.22       46.81     46.16 o 
   5   8  10      798.91     1005.52    100.68 o 
   6   8  10      138.58      252.72     65.25 o 
   7   8  10     2283.59     2324.43    146.10 o 
   8   8  10      606.95      640.03     94.73 o 
   9   8  10      313.83      294.89     76.65 o 
  10   8  10      305.48      445.28    159.54 o 
  -9   9  10    11568.02    12054.96    592.41 o 
  -8   9  10     2645.38     2632.39    258.95 o 
  -7   9  10     1603.06     1600.82    120.66 o 
  -6   9  10      704.37      770.51     72.50 o 
  -5   9  10     1061.73      927.93     75.76 o 
  -4   9  10       38.76       75.36     37.87 o 
  -3   9  10      441.34      529.13     59.97 o 
  -2   9  10      126.45      132.71     39.13 o 
  -1   9  10     8244.63     8000.70    337.10 o 
   0   9  10    13457.28    13503.86    315.33 o 
   1   9  10    19596.15    19998.95    464.51 o 
   2   9  10     2799.87     2796.51    111.06 o 
   3   9  10       53.90       66.05     46.91 o 
   4   9  10     1363.99     1458.97    114.48 o 
   5   9  10      638.61      550.15     93.02 o 
   6   9  10      214.99      301.54     71.32 o 
   7   9  10      512.62      535.48     87.95 o 
   8   9  10     1501.62     1460.78    139.25 o 
   9   9  10     8655.55     8675.09    341.14 o 
  -8  10  10      262.90      400.19     76.05 o 
  -7  10  10     7848.92     8359.55    290.45 o 
  -6  10  10     4887.50     4935.09    171.08 o 
  -5  10  10    12656.51    12339.92    324.88 o 
  -4  10  10     5058.28     4838.17    165.17 o 
  -3  10  10     8459.90     7993.95    224.21 o 
  -2  10  10     7178.47     7049.83    204.62 o 
  -1  10  10    10269.69     9816.42    254.57 o 
   0  10  10      712.71      879.96     70.46 o 
   1  10  10    10812.95    11277.41    367.90 o 
   2  10  10    10414.30    10939.22    273.79 o 
   3  10  10     8944.08     9168.82    316.72 o 
   4  10  10    11426.04    11184.83    366.94 o 
   5  10  10    14161.37    14952.51    460.04 o 
   6  10  10     4993.67     5402.62    284.24 o 
   7  10  10     3200.15     3403.06    183.41 o 
   8  10  10      196.90      246.49     72.64 o 
  -7  11  10     3465.67     3233.19    300.57 o 
  -6  11  10     3907.16     3904.02    175.85 o 
  -5  11  10     1737.16     1754.62    109.23 o 
  -4  11  10     2176.43     2067.89    110.57 o 
  -3  11  10    10654.48    10698.67    280.25 o 
  -2  11  10    10195.05    10268.81    271.10 o 
  -1  11  10     8014.89     8125.24    228.80 o 
   0  11  10     8534.88     7944.65    310.09 o 
   1  11  10     8681.07     8993.27    242.33 o 
   2  11  10     4080.96     4182.60    149.27 o 
   3  11  10     4101.46     3699.66    397.07 o 
   4  11  10       90.33      139.86     60.45 o 
   5  11  10     1911.79     2279.99    150.89 o 
   6  11  10     5626.38     5861.24    343.41 o 
   7  11  10     8959.99     9483.81    345.98 o 
  -5  12  10     3404.95     2940.60    133.09 o 
  -4  12  10     4891.90     4699.33    233.06 o 
  -3  12  10     7119.68     7322.00    222.28 o 
  -2  12  10     9282.68     8930.15    251.21 o 
  -1  12  10     5787.82     5864.14    191.45 o 
   0  12  10       91.20      117.97     56.74 o 
   1  12  10     3312.64     3536.74    159.49 o 
   2  12  10     3001.97     2957.14    127.39 o 
   3  12  10      463.75      669.44    117.51 o 
   4  12  10     4098.21     3995.40    220.72 o 
   5  12  10     3881.43     3979.21    202.25 o 
  -2  13  10     3693.52     3750.49    175.08 o 
  -1  13  10      528.94      634.90     71.55 o 
   0  13  10     1689.63     1611.17    128.64 o 
   1  13  10     3260.67     3380.95    138.06 o 
 -12   1  11     3617.29     3714.89    186.90 o 
 -11   1  11      859.88      963.08    121.39 o 
 -10   1  11      107.14      102.09     85.02 o 
  -9   1  11       15.04       21.26     43.83 o 
  -8   1  11       12.95       69.91     45.18 o 
  -7   1  11      771.18      799.25    154.21 o 
  -6   1  11     8084.04     7801.91    255.37 o 
  -5   1  11    15089.24    14515.17    392.84 o 
  -4   1  11    16199.30    15514.17    340.55 o 
  -3   1  11     8780.66     8775.18    344.16 o 
  -2   1  11    13456.12    13932.78    359.81 o 
  -1   1  11       86.66       92.56     27.54 o 
   0   1  11     1066.20     1080.51     38.10 o 
   1   1  11      388.85      383.54     41.84 o 
   2   1  11     2508.41     2441.09     98.66 o 
   3   1  11     3436.87     3262.33    120.93 o 
   4   1  11     6248.10     6326.76    245.86 o 
   5   1  11    11069.09    11066.17    301.45 o 
   6   1  11    11805.63    11414.23    315.92 o 
   7   1  11     7409.52     6960.02    527.92 o 
   8   1  11       57.50      123.79     46.07 o 
   9   1  11     1712.13     1590.74    125.27 o 
  10   1  11      332.49      264.71    102.97 o 
  11   1  11      551.68      540.95     84.12 o 
  12   1  11      983.07     1003.78    112.98 o 
 -12   2  11       15.50      -47.74     47.74 o 
 -11   2  11     4317.34     4220.38    197.90 o 
 -10   2  11     4655.95     4205.67    192.13 o 
  -9   2  11     6522.17     7014.49    256.45 o 
  -8   2  11    22918.69    22740.64    589.51 o 
  -7   2  11    20373.82    20744.21    542.03 o 
  -6   2  11    10224.63     9895.30    304.49 o 
  -5   2  11       76.53      266.50     53.91 o 
  -4   2  11     1207.16     1047.34     84.48 o 
  -3   2  11     1716.42     1533.68     98.95 o 
  -2   2  11     5119.47     4661.58    139.51 o 
  -1   2  11    19653.24    19713.58    320.12 o 
   0   2  11    12840.70    12401.86    180.77 o 
   1   2  11    14746.24    14268.57    358.28 o 
   2   2  11    18428.19    18519.57    775.31 o 
   3   2  11     7564.02     7106.66    206.77 o 
   4   2  11     1235.83     1241.24    146.20 o 
   5   2  11     6239.79     5719.92    288.45 o 
   6   2  11     8604.32     8136.34    247.25 o 
   7   2  11    46961.99    46882.12   1060.49 o 
   8   2  11    19310.85    18750.16    723.91 o 
   9   2  11     8598.73     8466.97    279.05 o 
  10   2  11     2672.95     2327.39    142.41 o 
  11   2  11     7525.85     7319.99    315.13 o 
  12   2  11     7435.63     7105.64    231.56 o 
 -12   3  11    13399.27    13633.62    468.95 o 
 -11   3  11     6824.81     7282.39    218.15 o 
 -10   3  11     4190.21     4194.30    155.43 o 
  -9   3  11      450.22      390.09     57.32 o 
  -8   3  11     2952.39     2888.37    121.31 o 
  -7   3  11     1230.40     1387.66     84.88 o 
  -6   3  11    14771.48    15368.25    334.03 o 
  -5   3  11    31055.12    31968.75    600.14 o 
  -4   3  11    34313.23    33684.08    554.95 o 
  -3   3  11    23447.64    23814.27    406.63 o 
  -2   3  11    10535.44    10608.04    206.87 o 
  -1   3  11      142.38      254.38     49.37 o 
   0   3  11      174.31      202.50     33.45 o 
   1   3  11     2837.33     2575.12     74.80 o 
   2   3  11     1426.23     1513.18     70.41 o 
   3   3  11    19651.54    19532.83    407.29 o 
   4   3  11    13542.16    13547.98    306.12 o 
   5   3  11    24606.59    23098.03    480.64 o 
   6   3  11    38712.73    37539.48    744.02 o 
   7   3  11    16540.16    16520.18    375.93 o 
   8   3  11      907.36      916.05    145.78 o 
   9   3  11    12197.60    12179.23    311.39 o 
  10   3  11     2878.82     2900.55    133.23 o 
  11   3  11     7871.01     7755.94    240.38 o 
  12   3  11     3637.13     3488.73    154.04 o 
 -12   4  11      974.27      995.57     90.79 o 
 -11   4  11     3185.45     3225.88    182.88 o 
 -10   4  11     2531.88     2706.67    147.37 o 
  -9   4  11     4013.86     3940.31    147.19 o 
  -8   4  11    16963.87    16538.06    387.74 o 
  -7   4  11    17250.23    17603.78    379.01 o 
  -6   4  11     4430.92     4431.82    162.54 o 
  -5   4  11     4683.94     4733.03    126.50 o 
  -4   4  11      378.98      376.54     40.45 o 
  -3   4  11     1807.12     1778.77     75.99 o 
  -2   4  11      807.60      677.80     57.50 o 
  -1   4  11    15188.10    15362.23    335.03 o 
   0   4  11    16505.30    16245.31    346.70 o 
   1   4  11    18938.11    19467.96    401.09 o 
   2   4  11    14174.72    14380.70    409.16 o 
   3   4  11    10540.54     9976.16    311.58 o 
   4   4  11     3688.65     3445.48    126.84 o 
   5   4  11      995.99      855.09     66.43 o 
   6   4  11     5882.77     5486.96    169.62 o 
   7   4  11    15077.85    14476.50    344.40 o 
   8   4  11     8874.45     8858.86    246.60 o 
   9   4  11      394.17      433.21     64.07 o 
  10   4  11      302.54      320.41     59.90 o 
  11   4  11     3018.12     2984.98    140.63 o 
  12   4  11     5118.65     5008.98    224.51 o 
 -11   5  11     1387.97     1327.69    100.23 o 
 -10   5  11      944.94      886.78     83.33 o 
  -9   5  11     1646.10     1639.61    101.83 o 
  -8   5  11      596.04      625.21     78.37 o 
  -7   5  11      698.50      771.61     71.26 o 
  -6   5  11     1033.17     1071.79    107.91 o 
  -5   5  11      446.92      564.25     58.34 o 
  -4   5  11     2007.11     1959.14     93.85 o 
  -3   5  11      264.97      286.05     44.24 o 
  -2   5  11     1684.02     1527.35     79.37 o 
  -1   5  11      572.83      617.89     53.70 o 
   0   5  11      187.28      204.52     62.80 o 
   1   5  11      471.21      525.40     48.24 o 
   2   5  11      308.84      275.03     56.68 o 
   3   5  11      190.02      193.24     48.93 o 
   4   5  11      966.05      838.59    179.99 o 
   5   5  11      175.98      178.27     54.71 o 
   6   5  11     1386.75     1333.31    128.18 o 
   7   5  11     3968.03     3555.85    347.53 o 
   8   5  11        1.41      -12.07     36.55 o 
   9   5  11     1065.14     1199.04     92.64 o 
  10   5  11     4330.83     4594.86    231.51 o 
  11   5  11      555.92      592.52     76.61 o 
 -11   6  11     1861.58     1554.98    135.47 o 
 -10   6  11     3918.31     4191.10    201.90 o 
  -9   6  11     1766.10     1648.36    129.87 o 
  -8   6  11      757.30      756.02     93.97 o 
  -7   6  11      351.59      524.30     79.81 o 
  -6   6  11     4164.97     3844.26    171.82 o 
  -5   6  11     1352.01     1372.81     84.26 o 
  -4   6  11     3770.92     3529.05    129.17 o 
  -3   6  11    10691.19    10190.33    252.82 o 
  -2   6  11     3427.09     3240.93    117.20 o 
  -1   6  11     8041.37     7826.64    203.72 o 
   0   6  11      281.00      286.49     40.68 o 
   1   6  11     2150.25     2131.49     89.85 o 
   2   6  11     4051.86     3996.94    172.96 o 
   3   6  11     2797.47     2551.50    212.40 o 
   4   6  11      253.97      248.24     57.54 o 
   5   6  11       31.93       10.42     40.88 o 
   6   6  11       32.56       39.53     49.59 o 
   7   6  11      943.12     1048.18    104.68 o 
   8   6  11     2727.46     2815.73    163.31 o 
   9   6  11     4601.54     4322.14    208.51 o 
  10   6  11     1820.29     1924.75    211.51 o 
  11   6  11      338.85      432.49     86.61 o 
 -10   7  11     2777.62     3056.05    230.90 o 
  -9   7  11      879.64      873.74    104.59 o 
  -8   7  11      937.95      956.09    182.09 o 
  -7   7  11     1752.11     1892.16    130.59 o 
  -6   7  11     4424.34     4451.52    313.10 o 
  -5   7  11     5638.91     5375.70    302.70 o 
  -4   7  11     6767.91     7246.39    260.89 o 
  -3   7  11    11240.60    10311.07    682.50 o 
  -2   7  11    12063.34    12638.21    297.66 o 
  -1   7  11      168.11      252.99     57.45 o 
   0   7  11     1052.84     1075.79     85.87 o 
   1   7  11     2742.78     2605.49    102.68 o 
   2   7  11     1099.21     1038.31     95.32 o 
   3   7  11     9416.36     9019.63    302.31 o 
   4   7  11     9229.93     9936.16    404.59 o 
   5   7  11    22722.68    22566.87    850.47 o 
   6   7  11    13899.42    14134.80    434.42 o 
   7   7  11     2991.78     3059.57    220.15 o 
   8   7  11       79.10      143.21    133.60 o 
   9   7  11     2323.51     2244.46    159.23 o 
  10   7  11      521.55      534.11     92.56 o 
  -9   8  11     7710.16     7825.97    615.85 o 
  -8   8  11    10912.73    11428.63    365.91 o 
  -7   8  11    12372.61    12448.40    381.26 o 
  -6   8  11    11826.26    12017.99    363.58 o 
  -5   8  11      748.11      799.69     71.43 o 
  -4   8  11      292.45      319.02     50.63 o 
  -3   8  11     5641.03     5586.71    173.77 o 
  -2   8  11    10909.45    10608.13    266.10 o 
  -1   8  11    18490.88    18700.28    409.99 o 
   0   8  11     9796.62    10479.63    324.71 o 
   1   8  11    25849.21    27284.75    559.21 o 
   2   8  11    21895.11    23429.75    634.74 o 
   3   8  11     7371.05     7712.79    278.29 o 
   4   8  11     1601.34     1557.77    146.37 o 
   5   8  11      372.63      422.61     79.68 o 
   6   8  11     1335.61     1345.68    119.36 o 
   7   8  11    14719.30    14473.83    455.53 o 
   8   8  11    13765.14    14020.82    721.32 o 
   9   8  11     8228.22     8116.60    552.49 o 
  -9   9  11     1929.31     2356.22    179.42 o 
  -8   9  11     1369.32     1380.90    122.74 o 
  -7   9  11     3465.70     3181.65    266.14 o 
  -6   9  11     8906.65     9118.90    302.87 o 
  -5   9  11    12410.13    12553.10    338.99 o 
  -4   9  11     7429.39     7293.68    212.12 o 
  -3   9  11    10186.22    10086.81    364.29 o 
  -2   9  11    10787.61    10680.99    474.21 o 
  -1   9  11     1042.67     1120.21     78.71 o 
   0   9  11      128.14      240.87     60.66 o 
   1   9  11      703.17      768.91     66.84 o 
   2   9  11     1069.25     1063.65    104.20 o 
   3   9  11     4371.09     4400.11    200.01 o 
   4   9  11     6049.01     6120.81    245.67 o 
   5   9  11    14050.65    15286.70    469.68 o 
   6   9  11    17136.59    17459.64    525.19 o 
   7   9  11     7903.70     7838.90    301.91 o 
   8   9  11       85.27       44.86     57.74 o 
  -7  10  11     4306.85     4374.17    199.48 o 
  -6  10  11      523.24      696.16    149.44 o 
  -5  10  11       30.08       13.22     40.58 o 
  -4  10  11      351.13      430.38     60.99 o 
  -3  10  11       30.17       68.12     41.35 o 
  -2  10  11      143.68      162.73     46.04 o 
  -1  10  11       58.91       17.09     36.40 o 
   0  10  11      289.15      390.03    101.75 o 
   1  10  11     3291.48     3180.56    127.48 o 
   2  10  11     1743.57     1902.43    134.95 o 
   3  10  11      375.25      332.21     70.52 o 
   4  10  11     1609.72     1575.10    128.49 o 
   5  10  11      576.86      740.95    146.20 o 
   6  10  11     2823.98     3476.67    189.11 o 
   7  10  11     2409.63     2615.81    169.64 o 
  -6  11  11      882.77      761.63     94.75 o 
  -5  11  11      302.58      301.38     57.44 o 
  -4  11  11     1046.78     1089.07     87.99 o 
  -3  11  11     1492.06     1616.25    101.66 o 
  -2  11  11     1581.14     1801.29    110.48 o 
  -1  11  11     1413.80     1394.21     92.76 o 
   0  11  11      439.49      446.43     77.75 o 
   1  11  11      725.36      885.77     76.79 o 
   2  11  11       16.88       45.43     67.48 o 
   3  11  11     2773.30     2676.86    211.91 o 
   4  11  11     2605.23     2550.59    383.17 o 
   5  11  11      138.72       90.42     59.44 o 
  -3  12  11     1661.74     1720.41    107.36 o 
  -2  12  11     5600.33     5748.93    252.78 o 
  -1  12  11    10336.31    10321.94    349.44 o 
   0  12  11     2714.29     2838.62    127.63 o 
   1  12  11     2418.18     2634.07    122.93 o 
   2  12  11     2456.49     2586.73    164.10 o 
   3  12  11      915.09      835.70    143.62 o 
 -12   0  12    11152.68    12406.23    560.89 o 
 -11   0  12     6894.78     6898.82    378.08 o 
 -10   0  12     3198.65     3072.95    235.67 o 
  -9   0  12      395.99      311.32    101.83 o 
  -8   0  12      535.97      564.77    120.91 o 
  -7   0  12      154.19      292.25     91.33 o 
  -6   0  12     7412.84     7185.89    351.57 o 
  -5   0  12    16078.46    16140.61    613.10 o 
  -4   0  12    54082.20    52565.75   3927.78 o 
  -3   0  12     9785.52     8829.77    367.41 o 
  -2   0  12     5435.86     5574.82    257.17 o 
  -1   0  12     6449.95     5695.40    249.41 o 
   0   0  12    15727.54    14729.01    509.17 o 
   1   0  12       90.86      142.08     45.10 o 
   2   0  12    12469.79    13065.24    467.46 o 
   3   0  12    33382.03    32588.83   1044.36 o 
   4   0  12    53892.71    54683.31   1691.89 o 
   5   0  12    19050.87    18129.11    642.84 o 
   6   0  12    15129.63    13916.60    528.89 o 
   7   0  12     5230.14     5081.65    264.93 o 
   8   0  12    14130.82    13704.53    545.05 o 
   9   0  12     5711.40     5182.84    293.54 o 
  10   0  12     2959.34     2881.40    220.32 o 
  11   0  12     6885.78     6649.24    363.85 o 
 -12   1  12        0.09       69.60     51.77 o 
 -11   1  12      279.43      234.21     69.73 o 
 -10   1  12     2648.75     2809.33    272.36 o 
  -9   1  12    16935.01    17682.50    874.96 o 
  -8   1  12    32695.87    33283.71    814.15 o 
  -7   1  12    16919.90    17075.59    468.84 o 
  -6   1  12     8583.38     8562.63    278.54 o 
  -5   1  12     1358.91     1361.35     99.67 o 
  -4   1  12      968.80      886.48    107.58 o 
  -3   1  12     1174.24     1082.38     68.45 o 
  -2   1  12     3393.04     3233.52    142.82 o 
  -1   1  12      471.47      458.27     29.77 o 
   0   1  12    12568.09    11863.33   1239.78 o 
   1   1  12    15337.51    14905.20    433.28 o 
   2   1  12    24961.06    24048.22    557.51 o 
   3   1  12    13277.65    12807.02    330.63 o 
   4   1  12     6100.19     5733.10    231.87 o 
   5   1  12     4653.56     4341.08    160.13 o 
   6   1  12    13224.91    12673.96    897.59 o 
   7   1  12     5120.63     4844.63    184.37 o 
   8   1  12     3523.06     3305.32    154.70 o 
   9   1  12     6775.67     6713.24    243.35 o 
  10   1  12    19063.77    18797.76    515.92 o 
  11   1  12     4712.74     4712.10    209.95 o 
 -12   2  12     2748.51     2420.89    233.89 o 
 -11   2  12     2321.90     2418.47    222.26 o 
 -10   2  12     2258.89     2514.03    156.44 o 
  -9   2  12       30.43       23.82     75.97 o 
  -8   2  12       56.06      110.67     92.94 o 
  -7   2  12      956.31      937.49     97.77 o 
  -6   2  12       38.43       35.66     42.60 o 
  -5   2  12     1321.60     1167.53    141.27 o 
  -4   2  12    10176.19    10213.69    211.43 o 
  -3   2  12     3641.40     3473.01    127.08 o 
  -2   2  12      226.65      206.72     30.30 o 
  -1   2  12      708.53      699.25     36.92 o 
   0   2  12     4999.68     4910.51    143.45 o 
   1   2  12      633.21      609.23     48.83 o 
   2   2  12     1648.50     1664.38     97.63 o 
   3   2  12     4958.79     5055.94    166.45 o 
   4   2  12     6421.30     6432.61    215.22 o 
   5   2  12      587.10      643.29     66.63 o 
   6   2  12       81.56      105.57     42.68 o 
   7   2  12      143.39      115.82     47.32 o 
   8   2  12     1292.86     1268.29    101.53 o 
   9   2  12       69.07      118.72     53.75 o 
  10   2  12      473.99      610.43     74.35 o 
  11   2  12     2934.46     3022.13    143.27 o 
 -11   3  12       75.64      114.76     48.92 o 
 -10   3  12     2635.62     2744.00    132.78 o 
  -9   3  12      759.54      734.99     74.75 o 
  -8   3  12     1384.38     1404.74     92.62 o 
  -7   3  12      342.57      362.70     54.81 o 
  -6   3  12     2007.60     2134.00    164.29 o 
  -5   3  12     2929.36     3028.81    114.85 o 
  -4   3  12      980.53      965.94     60.64 o 
  -3   3  12        6.79       21.19     22.71 o 
  -2   3  12       40.64       71.87     30.03 o 
  -1   3  12     1490.80     1446.67     98.71 o 
   0   3  12      325.55      327.53     40.93 o 
   1   3  12      611.58      736.74     74.65 o 
   2   3  12      949.52      996.37     85.68 o 
   3   3  12       46.75       37.46     44.97 o 
   4   3  12      339.16      301.71     44.61 o 
   5   3  12      814.11      886.19     67.44 o 
   6   3  12       88.91       99.52     38.43 o 
   7   3  12      341.28      346.56     53.97 o 
   8   3  12      697.80      683.47     71.70 o 
   9   3  12     1493.38     1539.37    145.26 o 
  10   3  12      905.86      801.53    112.73 o 
  11   3  12       12.86       43.27     42.62 o 
 -11   4  12      607.24      609.30     79.07 o 
 -10   4  12     3110.35     3531.22    146.60 o 
  -9   4  12     3058.70     3076.57    132.28 o 
  -8   4  12       81.77      123.85     44.43 o 
  -7   4  12     1513.13     1508.99     91.56 o 
  -6   4  12     6012.71     6141.17    178.77 o 
  -5   4  12     7728.53     7937.75    207.22 o 
  -4   4  12    17690.73    17776.26    328.05 o 
  -3   4  12     1715.21     1625.34     84.88 o 
  -2   4  12    12355.57    11655.29    340.08 o 
  -1   4  12     2044.52     2090.71     89.19 o 
   0   4  12     2942.70     3008.59    105.50 o 
   1   4  12     1138.57      992.51    249.65 o 
   2   4  12     3240.48     2986.16    318.51 o 
   3   4  12     8339.97     8289.70    279.14 o 
   4   4  12    10653.89    10738.92    339.79 o 
   5   4  12    19117.49    18113.88    513.83 o 
   6   4  12     8183.10     7554.80    501.81 o 
   7   4  12      548.53      525.66     64.24 o 
   8   4  12     7470.21     7329.87    220.76 o 
   9   4  12      947.43      988.01    116.03 o 
  10   4  12      289.88      373.86     64.06 o 
  11   4  12     4127.45     4131.47    189.71 o 
 -11   5  12       62.47       71.26     56.12 o 
 -10   5  12     3524.46     3811.19    153.34 o 
  -9   5  12    11054.76    11418.79    291.56 o 
  -8   5  12    20842.03    21711.08    462.09 o 
  -7   5  12    11301.86    11333.79    279.07 o 
  -6   5  12    10835.36    11594.67    276.94 o 
  -5   5  12     2144.52     2052.75    124.55 o 
  -4   5  12     1016.88     1024.25     74.86 o 
  -3   5  12    10367.20    10480.13    365.25 o 
  -2   5  12     3517.57     3627.92    127.67 o 
  -1   5  12     1893.80     1945.33     89.84 o 
   0   5  12    22676.86    23254.74    763.27 o 
   1   5  12    35215.46    36957.20    917.81 o 
   2   5  12    44058.88    44726.10   1095.81 o 
   3   5  12    10373.77     9860.11    320.56 o 
   4   5  12     4517.87     4586.95    196.07 o 
   5   5  12     4274.64     4238.48    189.73 o 
   6   5  12     8024.10     7710.60    281.69 o 
   7   5  12     2817.67     2543.92    152.15 o 
   8   5  12     6989.58     6932.28    474.25 o 
   9   5  12    11309.87    11228.11    481.37 o 
  10   5  12    19797.56    19829.02   1230.49 o 
 -10   6  12     7698.30     8674.97    500.44 o 
  -9   6  12     3267.03     3322.46    178.22 o 
  -8   6  12       13.54       60.85     54.46 o 
  -7   6  12       92.17       82.03     57.14 o 
  -6   6  12     1092.14     1064.54    102.76 o 
  -5   6  12    10143.66    10737.03    358.03 o 
  -4   6  12    27915.00    28344.48    586.77 o 
  -3   6  12    12593.94    12108.52    431.50 o 
  -2   6  12     6570.93     6840.93    193.64 o 
  -1   6  12     5085.78     5344.77    162.02 o 
   0   6  12     6379.90     6248.35    218.85 o 
   1   6  12      396.41      318.58     67.00 o 
   2   6  12     4566.22     4977.88    258.95 o 
   3   6  12    10343.62    10636.69    343.29 o 
   4   6  12    17686.57    19292.69    762.54 o 
   5   6  12    13285.63    13890.36    427.00 o 
   6   6  12     2498.75     2421.08    148.06 o 
   7   6  12      380.82      393.63     93.35 o 
   8   6  12     3974.61     4127.76    223.95 o 
   9   6  12      229.56      258.92    104.34 o 
  10   6  12     1996.26     1997.62    154.83 o 
  -9   7  12     3583.61     3665.96    395.70 o 
  -8   7  12     8415.55     8454.86    302.77 o 
  -7   7  12     5172.35     5594.33    228.01 o 
  -6   7  12     1337.01     1436.02    227.02 o 
  -5   7  12      349.00      338.63     56.19 o 
  -4   7  12     1710.45     1898.27    100.81 o 
  -3   7  12     2844.27     2786.68    117.04 o 
  -2   7  12      244.17      321.33     49.98 o 
  -1   7  12      136.22      168.36     49.95 o 
   0   7  12     2090.06     2087.11    119.35 o 
   1   7  12     7349.87     7509.06    269.33 o 
   2   7  12    10368.83    10637.05    449.52 o 
   3   7  12    10829.90    10603.82    348.61 o 
   4   7  12      919.01      931.45     99.09 o 
   5   7  12     1281.14     1353.88    119.51 o 
   6   7  12     4714.07     4851.54    369.59 o 
   7   7  12     2473.96     2384.92    153.52 o 
   8   7  12      187.76      199.13     72.91 o 
   9   7  12     4055.59     4299.59    280.85 o 
  -8   8  12      499.06      593.15     91.07 o 
  -7   8  12        5.81       21.40     50.83 o 
  -6   8  12     1654.18     1849.90    132.04 o 
  -5   8  12       97.55      137.65     67.07 o 
  -4   8  12       58.64       35.68     47.20 o 
  -3   8  12       67.87       96.99     41.57 o 
  -2   8  12      515.41      505.86     60.65 o 
  -1   8  12      357.97      367.43     67.45 o 
   0   8  12      476.69      453.36     82.76 o 
   1   8  12      210.44      189.79     58.18 o 
   2   8  12        5.12       -8.72     45.74 o 
   3   8  12     1865.96     1871.15    133.98 o 
   4   8  12      132.52      211.26     63.23 o 
   5   8  12      249.91      319.44     72.48 o 
   6   8  12      286.99      403.11     82.12 o 
   7   8  12      259.82      384.04     80.20 o 
   8   8  12       20.57       52.53     61.21 o 
  -7   9  12      950.42      994.53    122.77 o 
  -6   9  12     2720.27     2816.53    157.00 o 
  -5   9  12     1217.52     1376.32    166.92 o 
  -4   9  12      258.99      409.63     59.76 o 
  -3   9  12      756.80      800.25     75.50 o 
  -2   9  12     3583.95     3985.53    290.88 o 
  -1   9  12     2150.34     1833.51    148.79 o 
   0   9  12    18781.47    19658.85    545.52 o 
   1   9  12     9870.34    10095.43    343.75 o 
   2   9  12     7751.65     7712.83    290.94 o 
   3   9  12      221.19      303.67     71.37 o 
   4   9  12      432.53      499.67     89.87 o 
   5   9  12       39.38       97.75    106.52 o 
   6   9  12      103.10       80.65     57.46 o 
   7   9  12      771.72      723.94    150.73 o 
  -6  10  12     6319.66     6639.72    255.10 o 
  -5  10  12     6234.92     6300.44    346.63 o 
  -4  10  12    15274.43    15699.83    378.56 o 
  -3  10  12     6452.90     6248.36    198.94 o 
  -2  10  12     7616.15     7841.24    227.30 o 
  -1  10  12     2608.30     2630.32    151.18 o 
   0  10  12     3563.52     3629.58    158.78 o 
   1  10  12     2621.48     2757.37    164.75 o 
   2  10  12     1464.09     1698.87    136.20 o 
   3  10  12     3010.10     3221.03    305.18 o 
   4  10  12    10731.62    11454.57    390.77 o 
   5  10  12    10941.46    11601.32    398.76 o 
   6  10  12     9337.92     9183.02    345.53 o 
  -4  11  12       44.51       72.99     45.75 o 
  -3  11  12     2021.98     1849.39    178.56 o 
  -2  11  12      361.47      513.54     84.67 o 
  -1  11  12      751.43      793.81     96.98 o 
   0  11  12     5113.49     5381.59    180.10 o 
   1  11  12    16012.60    16717.65    508.91 o 
   2  11  12    13828.86    15067.76    475.52 o 
   3  11  12     4479.70     4383.17    236.80 o 
   4  11  12      472.75      430.60     86.61 o 
 -11   1  13     5399.46     6019.85    320.37 o 
 -10   1  13     2581.67     2819.67    166.53 o 
  -9   1  13     3786.90     3658.64    185.41 o 
  -8   1  13      318.73      215.34     66.22 o 
  -7   1  13       33.79       42.98     48.19 o 
  -6   1  13     3115.86     2910.01    183.22 o 
  -5   1  13     3600.27     3232.56    164.15 o 
  -4   1  13      784.79      732.07     78.36 o 
  -3   1  13     7385.62     7290.42    197.80 o 
  -2   1  13     2641.34     2702.20    110.42 o 
  -1   1  13     2021.23     1770.99     84.72 o 
   0   1  13      734.47      699.58     77.10 o 
   1   1  13       24.26      103.61     32.06 o 
   2   1  13     2471.80     2375.60    104.89 o 
   3   1  13     3220.11     2904.24    121.12 o 
   4   1  13     9519.28     8663.90    253.48 o 
   5   1  13     5788.26     5771.07    208.52 o 
   6   1  13    15975.20    15766.92    417.50 o 
   7   1  13     9233.67     9058.55    283.22 o 
   8   1  13      801.33      781.56     86.00 o 
   9   1  13       67.00       72.93     49.87 o 
  10   1  13      365.28      323.32     72.51 o 
 -11   2  13      410.08      408.56     66.11 o 
 -10   2  13    13506.43    14465.21    623.93 o 
  -9   2  13    17562.42    17716.29    713.00 o 
  -8   2  13    17709.63    18918.73    742.25 o 
  -7   2  13    10608.34    10218.11    466.98 o 
  -6   2  13     2658.53     2565.76    131.20 o 
  -5   2  13     2832.57     2524.57    147.57 o 
  -4   2  13     6662.70     6767.79    230.21 o 
  -3   2  13    22789.03    22764.94    626.08 o 
  -2   2  13     3382.44     3181.92     95.07 o 
  -1   2  13    22329.63    22560.84    384.72 o 
   0   2  13    37678.66    38442.60    941.41 o 
   1   2  13    21382.44    21237.56    561.86 o 
   2   2  13    14988.93    14366.01    364.93 o 
   3   2  13     6101.04     5885.80    189.26 o 
   4   2  13      508.37      544.58     62.26 o 
   5   2  13     1057.93     1058.88     97.23 o 
   6   2  13     1168.61     1094.49     88.78 o 
   7   2  13     1401.35     1408.19    137.23 o 
   8   2  13     7034.14     6582.64    238.00 o 
   9   2  13     1799.01     1805.11    196.23 o 
  10   2  13     8789.02     8410.95    254.97 o 
 -10   3  13    11548.61    11890.77    357.11 o 
  -9   3  13     5910.26     6205.50    199.67 o 
  -8   3  13      873.14      887.79     82.33 o 
  -7   3  13      783.92      835.02     76.18 o 
  -6   3  13    15800.82    16483.00    364.06 o 
  -5   3  13     8239.55     8259.70    215.01 o 
  -4   3  13    11461.74    11443.77    269.47 o 
  -3   3  13    16189.37    16059.39    419.02 o 
  -2   3  13    17122.59    17106.14    310.75 o 
  -1   3  13     8098.54     8399.09    267.49 o 
   0   3  13      307.75      378.08     60.54 o 
   1   3  13     3063.10     3135.14    148.74 o 
   2   3  13      562.13      541.49    113.47 o 
   3   3  13     4656.77     4434.10    295.24 o 
   4   3  13    18044.28    17287.34    493.55 o 
   5   3  13    15312.89    14033.15    330.85 o 
   6   3  13    36137.63    36519.32    888.19 o 
   7   3  13    22004.42    21695.53    481.34 o 
   8   3  13      295.97      326.88     60.59 o 
   9   3  13      909.40      955.36     87.59 o 
  10   3  13     1756.62     1919.66    195.49 o 
 -10   4  13     3290.10     3213.31    143.32 o 
  -9   4  13     6494.56     6474.60    206.24 o 
  -8   4  13     5054.22     5222.65    176.96 o 
  -7   4  13     3426.12     3542.90    137.10 o 
  -6   4  13     1610.68     1691.22     96.13 o 
  -5   4  13      269.78      389.36     51.93 o 
  -4   4  13     3934.12     3462.57    132.63 o 
  -3   4  13    12537.75    12881.91    305.72 o 
  -2   4  13      297.99      358.84     48.51 o 
  -1   4  13    17360.63    17898.80    537.86 o 
   0   4  13    30333.10    30777.68   1014.62 o 
   1   4  13    11655.60    11737.04    431.01 o 
   2   4  13     9843.80    10099.94    325.27 o 
   3   4  13     1939.19     1658.28    130.85 o 
   4   4  13      208.32      259.57     61.55 o 
   5   4  13      516.18      431.46     75.10 o 
   6   4  13     1179.42     1161.09    128.59 o 
   7   4  13     4109.26     3861.56    191.47 o 
   8   4  13     2945.93     2866.81    380.10 o 
   9   4  13     1219.69     1045.83    117.67 o 
  10   4  13     9060.78     9607.35    356.16 o 
 -10   5  13     1275.27     1275.89    185.87 o 
  -9   5  13      120.15      117.81     48.62 o 
  -8   5  13        1.82       68.07     40.55 o 
  -7   5  13      186.11      216.26     51.29 o 
  -6   5  13      785.91      863.76     95.63 o 
  -5   5  13     3331.53     3381.59    161.60 o 
  -4   5  13      349.02      447.14     56.94 o 
  -3   5  13      625.88      671.75     63.89 o 
  -2   5  13       17.17       31.73     31.25 o 
  -1   5  13      342.17      350.61     59.31 o 
   0   5  13     1728.31     1761.68    116.56 o 
   1   5  13     2760.47     2780.34    181.85 o 
   2   5  13      802.86      724.13     84.38 o 
   3   5  13       28.37       74.65     75.97 o 
   4   5  13      169.65      189.98     57.01 o 
   5   5  13     1143.69     1302.04    114.01 o 
   6   5  13     1049.51     1011.16    107.88 o 
   7   5  13      385.66      323.83     73.68 o 
   8   5  13      245.49      235.60     67.98 o 
   9   5  13     1342.94     1425.07    132.16 o 
  -9   6  13      423.64      447.80    109.35 o 
  -8   6  13      123.84      184.64     62.99 o 
  -7   6  13     2512.81     2932.96    159.39 o 
  -6   6  13     2265.36     2395.02    144.61 o 
  -5   6  13     2847.61     3219.38    214.90 o 
  -4   6  13      231.45      157.66     45.62 o 
  -3   6  13      510.87      539.52     61.31 o 
  -2   6  13     1981.85     1906.16    201.32 o 
  -1   6  13      400.96      412.86     65.78 o 
   0   6  13     1655.88     1645.06    233.41 o 
   1   6  13     1387.96     1317.07    144.51 o 
   2   6  13     5713.95     5918.92    233.84 o 
   3   6  13      405.78      526.51     80.18 o 
   4   6  13      443.44      442.93     77.48 o 
   5   6  13      850.34      915.67    104.41 o 
   6   6  13      474.15      472.68     84.06 o 
   7   6  13     1222.50     1195.24    119.99 o 
   8   6  13     9341.80     9552.21    360.94 o 
   9   6  13     4732.92     5017.27    351.73 o 
  -8   7  13       79.19      127.09     61.04 o 
  -7   7  13     1026.82     1094.13    111.57 o 
  -6   7  13     7146.07     7813.96    292.65 o 
  -5   7  13     3681.04     3571.81    171.17 o 
  -4   7  13     4819.75     4818.82    166.63 o 
  -3   7  13    19394.97    20181.64    449.00 o 
  -2   7  13    23630.79    23205.65    616.67 o 
  -1   7  13    10653.87    11077.63    342.77 o 
   0   7  13      168.10      234.67     61.03 o 
   1   7  13     1549.22     1539.11    119.76 o 
   2   7  13      367.31      532.53    213.53 o 
   3   7  13      631.29      787.56     95.93 o 
   4   7  13     6346.41     6428.24    257.26 o 
   5   7  13     6899.86     7048.67    277.67 o 
   6   7  13    13107.01    13196.07    429.86 o 
   7   7  13     5582.38     5643.12    248.95 o 
   8   7  13      528.16      577.58     97.13 o 
  -7   8  13     4782.87     4842.41    215.99 o 
  -6   8  13     2603.78     2645.14    156.19 o 
  -5   8  13     1589.89     1703.61    126.42 o 
  -4   8  13     1587.62     1416.99     94.91 o 
  -3   8  13     3363.08     3622.06    142.22 o 
  -2   8  13     2756.33     2821.47    149.67 o 
  -1   8  13     9333.61     9144.63    305.21 o 
   0   8  13    21407.66    22500.81    624.70 o 
   1   8  13    17352.76    18710.21    661.68 o 
   2   8  13    19540.12    20380.91    584.40 o 
   3   8  13     4351.11     4514.81    214.42 o 
   4   8  13      161.13      277.80     72.46 o 
   5   8  13      348.91      367.46     78.60 o 
   6   8  13       35.53       78.66     67.89 o 
   7   8  13     4115.36     4708.05    334.76 o 
  -6   9  13     6384.86     6375.21    252.51 o 
  -5   9  13     5683.65     5854.45    393.92 o 
  -4   9  13     2246.68     2348.67    118.06 o 
  -3   9  13     5461.10     5953.90    193.77 o 
  -2   9  13    14342.77    14446.70    436.53 o 
  -1   9  13     1084.75     1248.54    123.49 o 
   0   9  13       59.62       86.57     53.24 o 
   1   9  13        2.75        4.51     49.86 o 
   2   9  13       34.79       92.13     57.80 o 
   3   9  13     1767.25     1875.63    143.64 o 
   4   9  13     6567.57     6714.89    274.05 o 
   5   9  13    15633.33    17012.83    528.15 o 
   6   9  13    16692.38    17441.76    618.27 o 
  -4  10  13     4350.96     4486.03    169.11 o 
  -3  10  13     1714.87     1678.82    127.14 o 
  -2  10  13     1512.76     1460.24    136.59 o 
  -1  10  13     2273.36     2219.45    162.04 o 
   0  10  13     3526.13     3631.45    190.74 o 
   1  10  13     4113.07     4210.58    206.32 o 
   2  10  13     4040.80     4085.30    207.49 o 
   3  10  13      111.12      133.85     61.72 o 
   4  10  13      232.95      358.20     83.29 o 
 -10   0  14     6252.67     6179.03    360.30 o 
  -9   0  14     4112.04     3977.97    278.51 o 
  -8   0  14      870.40      835.20    143.38 o 
  -7   0  14     1014.15     1009.45    146.28 o 
  -6   0  14      134.61      242.14     84.70 o 
  -5   0  14    11294.33    10950.50    470.54 o 
  -4   0  14     8048.33     8290.86    375.49 o 
  -3   0  14    11311.69    11435.10    457.60 o 
  -2   0  14      746.75      805.29     90.68 o 
  -1   0  14    30843.66    30602.10    983.26 o 
   0   0  14    21063.46    20024.51    679.05 o 
   1   0  14     1843.44     1785.48    129.64 o 
   2   0  14     8406.38     8507.95    348.17 o 
   3   0  14    20559.56    20040.84    696.19 o 
   4   0  14    21162.26    20204.74    708.79 o 
   5   0  14    13440.92    13449.14    520.00 o 
   6   0  14     6552.18     6004.94    300.49 o 
   7   0  14     9048.50     8291.67    380.50 o 
   8   0  14     3109.35     3129.85    219.83 o 
   9   0  14     2683.30     2638.46    211.43 o 
 -10   1  14       63.58       14.77     52.14 o 
  -9   1  14     4364.43     4680.51    558.63 o 
  -8   1  14     4531.78     4490.23    204.04 o 
  -7   1  14     8240.38     8189.27    544.00 o 
  -6   1  14     9393.95     8999.71    320.61 o 
  -5   1  14    11464.92    11613.39    348.30 o 
  -4   1  14     3292.26     3012.17    205.12 o 
  -3   1  14       15.60       18.00     25.75 o 
  -2   1  14     1179.23     1179.89     88.25 o 
  -1   1  14     9082.82     8630.01    276.12 o 
   0   1  14    10674.91    10202.83    275.74 o 
   1   1  14    20750.03    19270.86    533.98 o 
   2   1  14     4675.15     4758.17    164.60 o 
   3   1  14    17026.31    16669.09    422.45 o 
   4   1  14     6269.48     6174.94    205.55 o 
   5   1  14     2677.75     2554.78    145.96 o 
   6   1  14     1277.81     1168.99     93.46 o 
   7   1  14      292.46      210.34     56.35 o 
   8   1  14     2264.60     2281.64    134.93 o 
   9   1  14    10309.22    10233.78    331.43 o 
 -10   2  14      685.27      843.09    104.51 o 
  -9   2  14       28.22       41.15     46.65 o 
  -8   2  14       35.77       25.55     42.45 o 
  -7   2  14       22.30       77.16     43.70 o 
  -6   2  14      370.19      354.10     67.46 o 
  -5   2  14     3128.00     3036.28    119.42 o 
  -4   2  14     4588.22     4808.75    149.24 o 
  -3   2  14      780.30      873.25     57.06 o 
  -2   2  14      789.51      817.09    133.03 o 
  -1   2  14     4693.46     4721.24    272.93 o 
   0   2  14     8179.88     8034.38    267.57 o 
   1   2  14     1049.24     1061.54    115.09 o 
   2   2  14     1953.37     1934.27    119.22 o 
   3   2  14     2875.75     2936.89    151.00 o 
   4   2  14     2411.22     2184.44    168.75 o 
   5   2  14      605.84      406.34     76.21 o 
   6   2  14      149.68      176.52     49.83 o 
   7   2  14     2201.36     2083.30    123.96 o 
   8   2  14      702.41      827.23     91.62 o 
   9   2  14     1619.64     1642.54    108.53 o 
  -9   3  14      300.11      444.12     66.28 o 
  -8   3  14      379.48      531.75     69.83 o 
  -7   3  14      626.66      836.62     78.71 o 
  -6   3  14      485.98      393.40     67.01 o 
  -5   3  14     1393.72     1439.11    127.97 o 
  -4   3  14        5.45       41.05     32.89 o 
  -3   3  14     1057.11     1074.82     62.42 o 
  -2   3  14       31.02       45.45     31.18 o 
  -1   3  14      456.00      544.73     71.67 o 
   0   3  14      858.64      826.04     83.64 o 
   1   3  14     1589.90     1459.63    210.38 o 
   2   3  14     2665.73     2721.08    144.52 o 
   3   3  14     4819.81     4941.13    206.02 o 
   4   3  14      249.14      172.36     57.13 o 
   5   3  14     1724.97     1609.13    321.02 o 
   6   3  14       62.38       63.10     50.40 o 
   7   3  14       59.22      149.46     69.18 o 
   8   3  14       46.62      122.35     56.96 o 
   9   3  14      194.80      223.50     54.29 o 
  -9   4  14     4664.48     5383.53    186.97 o 
  -8   4  14      302.14      373.04     62.06 o 
  -7   4  14       27.48       44.64     40.71 o 
  -6   4  14       74.66      163.00     58.92 o 
  -5   4  14     3363.64     3103.39    122.24 o 
  -4   4  14     6562.70     6473.35    181.87 o 
  -3   4  14     6433.24     6536.96    372.94 o 
  -2   4  14     3429.05     3600.86    160.20 o 
  -1   4  14     6659.55     6387.16    235.94 o 
   0   4  14     3412.83     3297.00    157.63 o 
   1   4  14      968.07      868.74     90.75 o 
   2   4  14     1459.01     1323.63    107.95 o 
   3   4  14     1706.24     1961.02    224.76 o 
   4   4  14     9832.10     9431.33    322.93 o 
   5   4  14    15756.67    14884.92    456.57 o 
   6   4  14     4232.29     4007.18    216.92 o 
   7   4  14     2582.22     2789.04    254.83 o 
   8   4  14      996.95     1223.97    194.29 o 
   9   4  14     1536.49     1474.99    137.85 o 
  -8   5  14     4124.78     4061.63    156.17 o 
  -7   5  14    10967.02    11720.67    375.09 o 
  -6   5  14    12985.94    13911.02    759.14 o 
  -5   5  14    21387.46    22716.68    591.92 o 
  -4   5  14      917.09      887.99     91.51 o 
  -3   5  14     1277.07     1389.34     87.44 o 
  -2   5  14      519.98      629.83     77.30 o 
  -1   5  14     3920.78     3856.26    284.81 o 
   0   5  14     7931.85     8659.07    303.24 o 
   1   5  14    18941.20    20410.56    570.63 o 
   2   5  14     7879.54     8336.25    295.31 o 
   3   5  14     7466.12     7285.64    481.37 o 
   4   5  14     4076.65     3566.34    237.37 o 
   5   5  14      797.53      823.55    102.08 o 
   6   5  14      566.10      508.59     88.50 o 
   7   5  14     2223.00     2448.12    157.74 o 
   8   5  14     6849.29     6951.35    286.47 o 
  -8   6  14       87.37      208.76     68.11 o 
  -7   6  14      893.61     1050.70    112.30 o 
  -6   6  14     1407.18     1572.36    125.85 o 
  -5   6  14     9054.81     9386.69    311.32 o 
  -4   6  14    11567.07    11924.56    303.71 o 
  -3   6  14     9889.44    10127.42    521.78 o 
  -2   6  14     7613.69     7274.03    299.92 o 
  -1   6  14    21614.04    23717.35   1000.55 o 
   0   6  14    12624.37    13138.23    408.38 o 
   1   6  14     2894.31     3053.63    164.11 o 
   2   6  14     1932.78     1727.09    175.30 o 
   3   6  14     6943.72     6904.96    267.90 o 
   4   6  14    11811.01    11903.42    402.40 o 
   5   6  14    13994.74    14549.02    457.75 o 
   6   6  14     3296.16     2938.16    418.81 o 
   7   6  14     2215.50     2252.47    159.47 o 
  -7   7  14     1776.77     1846.26    138.96 o 
  -6   7  14     4469.52     4199.57    358.68 o 
  -5   7  14     4602.46     5136.78    309.86 o 
  -4   7  14     1413.37     1441.25     96.25 o 
  -3   7  14      256.50      352.68     70.46 o 
  -2   7  14      139.07      163.25     57.17 o 
  -1   7  14      217.96      235.67    109.11 o 
   0   7  14     6357.07     6373.36    252.16 o 
   1   7  14     4587.75     4757.21    213.60 o 
   2   7  14     1852.13     1753.24    133.55 o 
   3   7  14      740.28      823.57    101.22 o 
   4   7  14      182.73      264.37     66.07 o 
   5   7  14     1176.08     1105.41    119.48 o 
   6   7  14      122.54      193.48     80.66 o 
  -6   8  14       15.02      -27.10     50.62 o 
  -5   8  14      747.87      946.10    102.72 o 
  -4   8  14      921.23      975.08    147.35 o 
  -3   8  14     4191.82     4194.76    217.97 o 
  -2   8  14       17.70       33.49     58.27 o 
  -1   8  14      395.06      659.82    150.16 o 
   0   8  14     2153.83     2294.00    148.93 o 
   1   8  14        2.06       11.80     49.83 o 
   2   8  14     2600.82     2627.02    160.75 o 
   3   8  14     2374.68     2518.78    412.02 o 
   4   8  14      118.08      132.60     63.98 o 
   5   8  14     1711.39     1724.35    144.85 o 
  -4   9  14      111.35      111.82     46.73 o 
  -3   9  14      670.21      708.48    111.29 o 
  -2   9  14      245.69      305.04    111.13 o 
  -1   9  14      192.20      323.60    116.87 o 
   0   9  14      328.61      400.65    128.59 o 
   1   9  14     4647.36     4640.04    219.84 o 
   2   9  14      786.63      911.44    108.10 o 
   3   9  14     4862.39     5055.40    349.31 o 
  -8   1  15     1645.53     1693.49    169.32 o 
  -7   1  15      278.23      401.92     75.70 o 
  -6   1  15       36.15      135.13     77.43 o 
  -5   1  15     2386.59     2443.68    195.91 o 
  -4   1  15      590.14      615.61     69.17 o 
  -3   1  15     3297.82     3220.20    240.04 o 
  -2   1  15     5300.80     4989.35    202.62 o 
  -1   1  15     4044.32     4090.70    172.48 o 
   0   1  15     4073.44     3900.22    209.97 o 
   1   1  15      298.83      357.39     76.94 o 
   2   1  15       16.96       -0.65     47.36 o 
   3   1  15     3199.00     2852.65    128.29 o 
   4   1  15      151.86      212.09     86.48 o 
   5   1  15     2542.57     2479.96    127.18 o 
   6   1  15      614.95      633.43     77.41 o 
   7   1  15     3724.36     3832.61    170.99 o 
   8   1  15     3143.30     3210.43    161.81 o 
  -8   2  15     4793.81     4838.38    176.67 o 
  -7   2  15     6628.03     7132.48    215.20 o 
  -6   2  15     3853.30     3666.27    284.84 o 
  -5   2  15     2566.35     2637.97    114.52 o 
  -4   2  15    10067.80    10711.03    258.88 o 
  -3   2  15     1398.26     1348.57    162.77 o 
  -2   2  15      664.94      688.63     78.37 o 
  -1   2  15    17149.90    16671.09    468.61 o 
   0   2  15     9404.79     8858.61    566.47 o 
   1   2  15    14640.38    14149.73    444.75 o 
   2   2  15    16981.36    16322.61    629.67 o 
   3   2  15    18275.11    17741.96    509.54 o 
   4   2  15     4606.90     3889.99    186.03 o 
   5   2  15      672.97      733.00    126.40 o 
   6   2  15     1347.73     1239.14    238.99 o 
   7   2  15       47.38      176.58     62.46 o 
   8   2  15     1048.68     1042.25     91.18 o 
  -8   3  15     3129.62     3589.05    150.21 o 
  -7   3  15       34.51       65.66     61.71 o 
  -6   3  15      339.01      420.90     62.30 o 
  -5   3  15     4375.25     4666.15    156.69 o 
  -4   3  15     5513.64     5343.89    163.24 o 
  -3   3  15    12484.97    13052.96    606.64 o 
  -2   3  15    20949.73    19973.44    854.27 o 
  -1   3  15    11851.20    11030.67    346.93 o 
   0   3  15     9964.77     9673.93    318.58 o 
   1   3  15      769.39      719.38     85.50 o 
   2   3  15      116.07       38.28     48.42 o 
   3   3  15     9819.66     9949.24    526.79 o 
   4   3  15     6525.02     6111.43    618.11 o 
   5   3  15     5525.64     5423.94    232.01 o 
   6   3  15     5121.27     5052.88    226.63 o 
   7   3  15    15548.20    15852.68    666.69 o 
   8   3  15    10509.30    10016.47    363.11 o 
  -8   4  15     2436.11     2638.91    133.70 o 
  -7   4  15     3423.09     3737.43    149.02 o 
  -6   4  15     3543.28     3800.54    199.88 o 
  -5   4  15     5014.04     5173.56    167.39 o 
  -4   4  15    11662.18    11764.32    352.95 o 
  -3   4  15     6159.19     6340.31    239.63 o 
  -2   4  15       36.93      105.07     84.54 o 
  -1   4  15     5545.03     5732.41    226.76 o 
   0   4  15     2599.96     2636.84    236.56 o 
   1   4  15     4282.52     3738.35    176.40 o 
   2   4  15     3453.16     3510.78    174.27 o 
   3   4  15     6027.70     6025.59    243.64 o 
   4   4  15     1267.90     1299.55    117.67 o 
   5   4  15       88.11      120.05     58.43 o 
   6   4  15        0.76       43.44     52.87 o 
   7   4  15      310.21      378.98    227.19 o 
  -7   5  15      143.76      219.95    110.97 o 
  -6   5  15       61.67       63.45     55.30 o 
  -5   5  15       31.52       87.38     55.46 o 
  -4   5  15      941.21     1069.09    134.48 o 
  -3   5  15     2017.65     2240.39    238.10 o 
  -2   5  15      580.15      684.87    143.38 o 
  -1   5  15      271.74      425.06     92.30 o 
   0   5  15       80.78      115.49     57.38 o 
   1   5  15       14.32       22.63     48.31 o 
   2   5  15       72.37       98.85     51.28 o 
   3   5  15     1471.13     1764.77    283.44 o 
   4   5  15      652.20      729.70     97.81 o 
   5   5  15       31.56      122.05     78.88 o 
   6   5  15       73.75      124.92     55.73 o 
   7   5  15     1360.64     1346.47    165.84 o 
  -6   6  15     3047.03     2976.10    165.14 o 
  -5   6  15      875.08      999.40    143.46 o 
  -4   6  15      104.75       38.79     66.92 o 
  -3   6  15      173.60      249.64     63.85 o 
  -2   6  15      723.20      914.40    158.73 o 
  -1   6  15       99.21      141.94     57.53 o 
   0   6  15      865.65      946.01    196.15 o 
   1   6  15     4356.75     4810.95    216.62 o 
   2   6  15     3364.44     3785.19    190.73 o 
   3   6  15      690.92      670.24     94.49 o 
   4   6  15       62.14      134.96     57.05 o 
   5   6  15      161.71      262.99     81.55 o 
   6   6  15     1852.18     1985.64    155.08 o 
  -5   7  15     2058.62     1985.36    138.82 o 
  -4   7  15     1159.89     1122.43    139.17 o 
  -3   7  15     7839.53     8023.89    285.01 o 
  -2   7  15    15801.92    15261.29    723.18 o 
  -1   7  15     6703.32     7076.48    358.44 o 
   0   7  15     3969.38     4362.67    208.76 o 
   1   7  15      307.02      223.08    107.73 o 
   2   7  15      409.98      431.09     81.60 o 
   3   7  15     6248.09     6649.36    271.97 o 
   4   7  15     6116.43     6532.24    273.38 o 
   5   7  15    12203.68    13500.05    574.47 o 
  -3   8  15     1600.90     1695.05    126.69 o 
  -2   8  15      347.33      521.45    142.41 o 
  -1   8  15     3135.99     3241.11    220.40 o 
   0   8  15     5375.29     5903.18    252.64 o 
   1   8  15    13366.73    14804.04    471.72 o 
   2   8  15    11286.54    11795.05    402.98 o 
   3   8  15     4661.65     4975.75    233.60 o 
  -7   0  16      718.16      847.32    147.09 o 
  -6   0  16      625.97      624.42    130.77 o 
  -5   0  16       80.77       31.20     68.05 o 
  -2   0  16    33959.85    32988.73   1310.26 o 
   2   0  16      991.09     1134.55    120.10 o 
   3   0  16     1402.34     1455.90    139.33 o 
   4   0  16     1046.50     1203.09    130.93 o 
   5   0  16     3259.05     3385.40    216.76 o 
   6   0  16    13140.67    12040.44    502.06 o 
   7   0  16     9903.12     9555.54    435.78 o 
  -7   1  16     4989.09     5495.44    332.66 o 
  -6   1  16     8826.67    10014.78    364.60 o 
  -5   1  16     5710.33     6049.22    185.79 o 
  -2   1  16     3405.11     3334.89    156.75 o 
  -1   1  16     3954.80     3944.26    186.86 o 
   0   1  16     5768.32     5695.28    220.26 o 
   1   1  16     2109.20     2167.28    157.11 o 
   2   1  16     2357.50     2533.39    174.41 o 
   3   1  16     3529.72     3464.60    212.23 o 
   4   1  16    24657.89    24339.83    853.62 o 
   5   1  16     6871.80     6441.37    321.66 o 
   6   1  16     1187.82     1342.20    105.42 o 
   7   1  16     3424.63     3619.46    301.86 o 
  -7   2  16       96.24      158.54     48.63 o 
  -6   2  16      558.89      646.13     73.73 o 
  -5   2  16        9.91      -24.34     48.75 o 
  -2   2  16     3168.24     3174.09    378.89 o 
  -1   2  16     3591.32     3374.39    162.99 o 
   0   2  16     3006.96     2716.41    146.98 o 
   1   2  16      297.58      273.34     62.76 o 
   2   2  16     3144.04     3015.36    160.03 o 
   3   2  16      458.36      418.24     76.47 o 
   4   2  16       88.45       70.91     55.06 o 
   5   2  16      219.64      186.68     62.49 o 
   6   2  16     4005.11     4001.43    202.04 o 
  -6   3  16       19.66       78.55     44.15 o 
  -5   3  16      319.06      443.16     72.21 o 
  -2   3  16       25.33        4.15     45.06 o 
  -1   3  16       13.23        1.48     44.97 o 
   0   3  16     1612.74     1533.56    117.33 o 
   1   3  16      936.39      985.36     99.02 o 
   2   3  16     2790.08     2882.45    158.13 o 
   3   3  16       80.49      118.57     56.51 o 
   4   3  16      158.46      221.76     86.48 o 
   5   3  16       33.82       36.06     55.77 o 
   6   3  16        6.93       -0.15     48.79 o 
  -6   4  16      173.23      215.03     55.96 o 
  -5   4  16       41.55      225.33     88.26 o 
  -2   4  16    14858.77    15446.73    458.02 o 
  -1   4  16     6418.42     6325.74    245.70 o 
   0   4  16     3533.71     3823.57    185.47 o 
   1   4  16      257.48      250.05     61.28 o 
   2   4  16       16.15       53.38     51.92 o 
   3   4  16      118.08       82.25     54.24 o 
   4   4  16      602.91      658.11     95.13 o 
   5   4  16     4007.89     4071.95    206.32 o 
  -5   5  16    13217.76    13053.28    548.61 o 
  -2   5  16       86.86      158.87     59.73 o 
  -1   5  16      824.56      754.58    115.57 o 
   0   5  16     5634.27     6201.70    251.40 o 
   1   5  16     5165.73     5466.22    233.92 o 
   2   5  16     6173.61     5973.32    248.22 o 
   3   5  16     3773.55     3993.55    199.72 o 
   4   5  16    18073.70    19059.81    782.74 o 
  -3   6  16     9041.91     8662.80    481.20 o 
  -2   6  16    15558.45    16146.72    488.21 o 
  -1   6  16    10827.83    11598.38    383.95 o 
   0   6  16     6080.98     6027.60    386.81 o 
   1   6  16      765.57      710.63     97.33 o 
   2   6  16     2313.88     2384.81    155.58 o 
   3   6  16     1272.56     1415.85    129.44 o 
  -1   7  16     1313.02     1402.55    157.92 o 
   0   7  16     1633.98     1636.88    259.27 o 
  -2   1  17     5319.92     5099.60    343.81 o 
  -1   1  17     2631.98     2662.70    245.69 o 
   0   1  17     2139.95     2021.64    230.01 o 
   1   1  17     4305.52     4055.82    187.28 o 
   2   1  17     1386.93     1421.85    118.67 o 
   3   1  17       53.48       78.40     63.36 o 
   4   1  17      702.71      683.58    115.09 o 
  -2   2  17      187.56      311.22     65.18 o 
  -1   2  17       19.95       57.19     49.46 o 
   0   2  17      837.35      749.60     91.33 o 
   1   2  17     2362.99     2246.98    140.20 o 
   2   2  17    19726.33    18912.18    648.50 o 
   3   2  17    16169.67    16149.70    491.83 o 
   4   2  17     5396.17     5228.20    232.97 o 
  -3   3  17     9019.42     9722.51    423.82 o 
  -2   3  17     7538.80     8027.80    286.92 o 
  -1   3  17     4759.03     4746.08    208.57 o 
   0   3  17     1825.01     2178.84    139.20 o 
   1   3  17     5352.25     5339.20    227.79 o 
   2   3  17     1662.63     1784.69    250.22 o 
   3   3  17       77.27      103.75     56.65 o 
  -3   4  17     1256.80     1370.71    147.90 o 
  -2   4  17       32.23       75.19     50.81 o 
  -1   4  17       38.72       14.79     47.40 o 
   0   4  17     1027.18     1013.62    106.18 o 
   1   4  17     2198.06     2360.08    148.87 o 
   2   4  17    14382.40    13661.51    434.55 o 
                                                 
